# Supplementary material for: Identification of SSBP1 as a ferroptosis-related biomarker of glioblastoma based on a novel mitochondria-related gene risk model and in vitro experiments
Source: J Transl Med. 2022 Sep 30;20:440. doi: 10.1186/s12967-022-03657-4 (PMC9524046; doi:10.1186/s12967-022-03657-4)
Supplement: Supplementary file 9 — Additional file 9: Table S4. The 21 prognositc DE-MRGs based on the TCGA GBM cohort. [file 12967_2022_3657_MOESM9_ESM.csv]

Supplementary Table 4: The 21 prognositc DE-MRGs based on the TCGA GBM cohort
gene	HR	HR.95L	HR.95H	pvalue
PLAUR	1.42	1.19	1.7	9.33E-05
RBP1	1.19	1.05	1.34	0.00583
GGCT	1.55	1.13	2.13	0.00604
LMNA	1.36	1.09	1.7	0.00654
HSPA5	1.42	1.07	1.87	0.0137
CHPF	1.29	1.05	1.59	0.015
ABCB8	1.34	1.05	1.7	0.0169
TOMM7	1.48	1.05	2.08	0.0236
MFF	0.62	0.405	0.949	0.0278
SSBP1	1.56	1.05	2.32	0.0282
MRPL36	1.47	1.03	2.11	0.0345
AGK	1.49	1.03	2.15	0.0358
HK1	1.37	1.02	1.85	0.0358
APEX1	0.711	0.515	0.982	0.0385
NUDT1	1.37	1.02	1.85	0.0393
PLA2G5	1.1	1	1.2	0.0419
VDAC1	1.65	1.02	2.66	0.0426
TIMM50	0.73	0.538	0.992	0.0445
LRRK2	0.848	0.721	0.998	0.0471
PHB2	0.722	0.523	0.997	0.0478
SHC1	1.2	1	1.44	0.048
