# Supplementary material for: Identification of SSBP1 as a ferroptosis-related biomarker of glioblastoma based on a novel mitochondria-related gene risk model and in vitro experiments
Source: J Transl Med. 2022 Sep 30;20:440. doi: 10.1186/s12967-022-03657-4 (PMC9524046; doi:10.1186/s12967-022-03657-4)
Supplement: Supplementary file 10 — Additional file 10: Table S5. GO enrichment analysis by using DAVID. [file 12967_2022_3657_MOESM10_ESM.csv]

Supplementary Table 5: GO enrichment analysis by using DAVID
Category	Term	Count	%	PValue	Genes	List Total	Pop Hits	Pop Total	Fold Enrichment	Bonferroni	Benjamini	FDR
GOTERM_BP_DIRECT	GO:0006954~inflammatory response	51	8.044164038	2.15E-17	CXCL6, ORM1, IL1RN, CXCL8, CXCL1, CXCL13, CXCL3, CXCL2, CXCL5, IL36B, ZC3H12A, NFKBIZ, BDKRB2, FFAR3, BDKRB1, ITGB6, CCR2, IL1R1, CHI3L1, ADAM8, CCL13, PTGFR, CCL11, PTGER2, C5AR1, PTGER3, FPR2, PTGS2, MEFV, THBS1, SCUBE1, CCL7, S100A12, IL36RN, TAC1, CCL18, CCL24, ODAM, CCL20, RARRES2, PPBP, SELE, IL6, IL2RA, TNFSF4, IL9, SDC1, PTX3, FCGR2B, IL18R1, CCL26	577	411	19256	4.141127655	5.89E-14	5.89E-14	5.80E-14
GOTERM_BP_DIRECT	GO:0030198~extracellular matrix organization	29	4.574132492	8.54E-14	COL13A1, FBLN1, THSD4, ADAMTS14, ADAMTS2, IBSP, ADAMTS19, ADAMTS1, COL10A1, TNR, CCN1, MMP7, MMP1, MMP3, SPINK5, MMP8, MMP10, ADAMTS20, COL1A1, COL3A1, MMP13, COL1A2, COL5A1, BCL3, COL8A1, MMP19, PTX3, TGFBI, COL6A5	577	165	19256	5.865490258	2.34E-10	1.17E-10	1.15E-10
GOTERM_BP_DIRECT	GO:0007267~cell-cell signaling	32	5.047318612	2.36E-12	CCL13, CXCL6, VIPR2, CXCL13, TRHDE, AREG, FGF3, CXCL5, CCL7, TAC1, CCL18, WNT2, FGF21, CCL24, TFAP2C, EDN3, CD70, CCL20, GDF15, GPR50, CARTPT, INHBA, TSHR, ESR2, EREG, GJD2, FGF17, GJB2, SFRP2, LHX1, IAPP, CCL26	577	230	19256	4.643146711	6.47E-09	1.92E-09	1.88E-09
GOTERM_BP_DIRECT	GO:0030593~neutrophil chemotaxis	20	3.154574132	2.80E-12	CCL24, CXCL6, CCL13, CCL11, CXCL8, EDN3, CCL20, C5AR1, CXCL1, PPBP, CXCL13, CXCL3, TREM1, CXCL2, CXCL5, CCL7, CXCR1, S100A12, CCL18, CCL26	577	82	19256	8.139662679	7.67E-09	1.92E-09	1.88E-09
GOTERM_BP_DIRECT	GO:0070098~chemokine-mediated signaling pathway	18	2.839116719	1.76E-11	CCL24, CXCL6, CCL13, CCL11, CXCL8, CCL20, CXCL1, PPBP, CXCL13, CXCL3, CXCL2, CXCL5, CCL7, CXCR1, CCR8, CCL18, CCR2, CCL26	577	70	19256	8.581530082	4.82E-08	9.65E-09	9.48E-09
GOTERM_BP_DIRECT	GO:0007165~signal transduction	83	13.09148265	2.53E-11	RERGL, PTPRT, GABRB2, CXCL6, IL1RN, VIPR2, IL20, CHRM1, CXCL8, RASL11B, IL24, IRS4, CBLC, IL5RA, CXCL1, ARHGAP36, FGF3, CXCL5, ANPEP, CLEC5A, TIMP1, CCN1, IL11, GPR39, EDN3, PSG1, PLAUR, IL19, CARTPT, HTR3B, GABRG3, GABRG2, ADAMTS20, CEACAM3, DOK2, OLFM3, IAPP, ROR2, MET, PTGES, DTHD1, GRB7, CCL13, STOML3, CCL11, PLPPR1, CHRNA2, GRP, C5AR1, RETN, TRHDE, PLCXD2, TBXT, REM1, SCUBE1, GLRA3, CCL7, IL…	577	1267	19256	2.186209321	6.93E-08	1.15E-08	1.14E-08
GOTERM_BP_DIRECT	GO:0007155~cell adhesion	49	7.728706625	5.04E-11	PTPRT, CNTNAP2, PTPRU, PCDHGB6, PCDH11Y, COL12A1, ICAM1, IBSP, CYP1B1, CCR8, TNR, EMILIN1, ITGB6, CCN1, CD177, PCDHGA7, MYBPC2, ITGA3, COL6A2, COL6A1, COL6A3, COL8A1, CDHR4, COL6A5, DSCAML1, FREM3, CCL11, LAMA3, PCDH15, DPT, FPR2, THBS1, RELN, HAS1, SUSD5, HES5, OPCML, SIGLEC12, MYBPH, SELE, LYVE1, COL1A1, FERMT1, COL5A1, FAP, ITGA11, CNTN3, TGFBI, FOLR3	577	557	19256	2.935831656	1.38E-07	1.97E-08	1.94E-08
GOTERM_BP_DIRECT	GO:0007268~chemical synaptic transmission	31	4.889589905	1.38E-10	CHRM2, GABRB2, CHRM1, CHRNA2, CACNA1B, HTR2C, SLC1A6, GRM5, GLRA3, GRM7, HRH3, KIF5A, TAC1, PRKCG, UNC13C, GABRA1, SYT1, HTR1E, HTR1A, GAD2, CARTPT, HTR3B, PDYN, SYN2, GABRG3, GABRG2, GRIN1, GJD2, SYT10, PNOC, CBLN1	577	253	19256	4.089134887	3.79E-07	4.74E-08	4.66E-08
GOTERM_BP_DIRECT	GO:0006935~chemotaxis	21	3.312302839	6.79E-10	CCL24, CXCL6, CCL13, CCL11, CXCL8, CCL20, RARRES2, C5AR1, PLAUR, CXCL1, PIK3C2G, FPR2, CXCL2, CXCL5, FOSL1, CCL7, CCR8, CCN1, CCL18, CCR2, CCL26	577	123	19256	5.697763875	1.86E-06	2.07E-07	2.03E-07
GOTERM_BP_DIRECT	GO:0022617~extracellular matrix disassembly	13	2.050473186	7.04E-09	MMP7, MMP1, MMP3, KLK5, KLK4, PLG, MMP8, MMP10, MMP13, MMP19, ADAM8, CTSG, TPSAB1	577	46	19256	9.431391756	1.93E-05	1.93E-06	1.90E-06
GOTERM_BP_DIRECT	GO:0006508~proteolysis	37	5.835962145	8.16E-09	PCSK2, TMPRSS9, DPP10, FCN1, KLK5, PRSS48, TMPRSS2, KLK4, PLG, TRHDE, THBD, ADAMTS14, RELN, ADAMTS19, ADAMTS1, ANPEP, CTSG, TPSAB1, CLCA4, ADGB, MMP7, MME, MMP1, MMP3, KLK13, PCOLCE, MMP8, PGA3, MMP10, ADAMTS20, MMP13, FAP, RBP3, PAPPA, MMP19, ADAM8, LTF	577	409	19256	3.0190387	2.23E-05	2.03E-06	2.00E-06
GOTERM_BP_DIRECT	GO:0030199~collagen fibril organization	14	2.208201893	1.91E-08	COL13A1, LUM, COL12A1, DPT, LOXL1, COL1A1, COL3A1, ADAMTS2, ADAMTS14, SFRP2, COL1A2, COL5A1, LOX, CYP1B1	577	60	19256	7.786943963	5.23E-05	4.36E-06	4.29E-06
GOTERM_BP_DIRECT	GO:0007166~cell surface receptor signaling pathway	30	4.731861199	4.48E-08	C17ORF99, GLP1R, VIPR2, CBLC, PRL, FPR2, CXCL13, MS4A6E, ADGRG3, FCRLA, ADGRG7, CXCR1, BDKRB2, TRPA1, EDN3, IL1R1, PTH2R, INHBA, LILRB3, TSHR, LILRB5, MARCO, DOK2, PAPPA, IL2RA, CLCF1, OSTN, FCGR2B, IL7R, MET	577	305	19256	3.28255249	1.23E-04	9.44E-06	9.28E-06
GOTERM_BP_DIRECT	GO:0002548~monocyte chemotaxis	12	1.892744479	6.29E-08	CCL24, CCL13, IL6, CCL11, CCL7, CCL20, TNFSF11, S100A12, CTSG, CCL18, CCR2, CCL26	577	45	19256	8.899364529	1.72E-04	1.23E-05	1.21E-05
GOTERM_BP_DIRECT	GO:0031640~killing of cells of other organism	14	2.208201893	1.33E-07	CCL13, CCL11, CXCL8, CCL20, DEFA3, CXCL1, PPBP, CXCL13, CXCL3, CXCL2, S100A12, TAC1, CCL18, LTF	577	70	19256	6.674523397	3.65E-04	2.44E-05	2.40E-05
GOTERM_BP_DIRECT	GO:0061844~antimicrobial humoral immune response mediated by antimicrobial peptide	17	2.681388013	1.52E-07	CXCL6, CCL13, CCL11, CXCL8, CCL20, DEFA3, CXCL1, PPBP, CXCL13, CXCL3, CXCL2, CXCL5, RNASE7, S100A12, TAC1, CCL18, LTF	577	109	19256	5.204903566	4.16E-04	2.59E-05	2.55E-05
GOTERM_BP_DIRECT	GO:0007275~multicellular organism development	24	3.785488959	1.61E-07	CSF3, EPHA7, EPHA6, EDN3, VDR, SPINK6, SPINK5, LIF, OSM, HMGA2, PCOLCE, CDH9, MEOX1, FSTL4, CDH7, LHX3, CDH12, PAEP, LMX1B, ROR2, MET, ROS1, EPHB1, CDH18	577	217	19256	3.69098068	4.41E-04	2.59E-05	2.55E-05
GOTERM_BP_DIRECT	GO:0006955~immune response	38	5.993690852	2.94E-07	CCL13, CXCL6, CSF3, IL1RN, CCL11, CSF2, CXCL8, C5AR1, CXCL13, CD1B, THBS1, CXCL2, CXCL5, IL36B, CXCR1, CCR8, TNFSF11, IL36RN, CTSG, ITGB6, CCL18, CCR2, CCL24, TNFSF14, CD70, CCL20, IL1R1, IL1R2, LIF, OSM, IL19, CLEC4D, IL2RA, TNFSF4, IL9, FCGR2B, IL7R, IL18R1	577	492	19256	2.577559848	8.05E-04	4.48E-05	4.40E-05
GOTERM_BP_DIRECT	GO:0071222~cellular response to lipopolysaccharide	22	3.470031546	3.57E-07	CXCL6, CSF3, CXCL8, CSF2, IL24, SERPINE1, DEFA3, CXCL1, PPBP, CXCL13, CXCL3, CXCL2, CXCL5, ICAM1, IL6, IL36B, TNFSF4, MRC1, ZC3H12A, LCN2, CTSG, IL36RN	577	193	19256	3.804132506	9.77E-04	5.15E-05	5.06E-05
GOTERM_BP_DIRECT	GO:0007218~neuropeptide signaling pathway	16	2.523659306	1.10E-06	GRP, GPR83, CARTPT, OPRM1, SSTR1, SSTR2, PDYN, MCHR2, SSTR5, PROKR2, GLRA3, NPBWR2, PNOC, GPR149, PRLHR, TAC1	577	111	19256	4.810467313	0.003014896	1.51E-04	1.48E-04
GOTERM_BP_DIRECT	GO:0071805~potassium ion transmembrane transport	17	2.681388013	1.56E-06	KCNG4, KCNH5, KCNK9, EDN3, KCNC2, KCNB2, LRRC38, KCNH8, KCNIP4, KCNA4, KCNV1, FXYD4, KCNS2, SLC17A7, KCNN4, SLC24A5, HCN1	577	129	19256	4.397941773	0.004275257	1.95E-04	1.92E-04
GOTERM_BP_DIRECT	GO:0008284~positive regulation of cell proliferation	39	6.151419558	1.57E-06	PTGFR, CSF3, CSF2, IL24, PRL, TBXT, THBS1, AREG, FGF3, CXCL5, FGF8, CHP2, TIMP1, WNT2, HES5, FGF21, IL11, CR1, CDX2, EDN3, LIF, OSM, IL31RA, HTR1A, CCK, MAPK15, TSHR, EREG, FGF17, FOSL1, MAS1, IL6, SFRP2, CLCF1, LEP, TNFSF4, IL9, MDM2, IL7R	577	549	19256	2.370732354	0.004280492	1.95E-04	1.92E-04
GOTERM_BP_DIRECT	GO:0071347~cellular response to interleukin-1	14	2.208201893	2.67E-06	CCL24, CCL13, CCL11, CXCL8, CCL20, FGG, ICAM1, CCL7, ZC3H12A, LCN2, CHI3L1, PCK1, CCL18, CCL26	577	90	19256	5.191295975	0.00729734	3.18E-04	3.13E-04
GOTERM_BP_DIRECT	GO:0007187~G-protein coupled receptor signaling pathway, coupled to cyclic nucleotide second messenger	12	1.892744479	3.23E-06	CHRM2, MC3R, CHRM1, HRH3, HTR1E, HTR1A, HTR2C, OPRM1, SSTR1, SSTR2, TSHR, SSTR5	577	65	19256	6.16109852	0.008798837	3.68E-04	3.62E-04
GOTERM_BP_DIRECT	GO:0010628~positive regulation of gene expression	35	5.520504732	1.40E-05	PTGFR, CSF2, CXCL8, FBLN1, ACTG2, FGF3, RIMS2, FGF8, CUX2, IL36B, ZC3H12A, NKX2-1, KPNA7, TNFSF11, EMILIN1, FGF21, LGALS7B, ITGA3, ODAM, VDR, LIF, ZNF804A, HMGA2, INHBA, MMP8, DKK1, GDF7, FGF17, IL6, FEV, LCN2, MDM2, IAPP, IL7R, CNGB1	577	513	19256	2.2768842	0.037625189	0.001534041	0.001508277
GOTERM_BP_DIRECT	GO:0021527~spinal cord association neuron differentiation	6	0.94637224	1.57E-05	GSX1, LHX3, LHX1, GSX2, LHX5, GDF7	577	12	19256	16.68630849	0.041981792	0.001649545	0.001621841
GOTERM_BP_DIRECT	GO:0007186~G-protein coupled receptor signaling pathway	53	8.359621451	1.83E-05	FCN1, CHRM2, CHRM1, CXCL8, CXCL1, AREG, GRM7, BDKRB2, PRLHR, FFAR3, CCR8, BDKRB1, CCR2, GPR39, MRGPRX3, OR2L3, OR2L2, PTH2R, CARTPT, OR10Q1, SSTR5, OR2L13, CCL13, PTGFR, CCL11, PTGER2, OR4K2, PTGER3, OR2K2, GPR83, FPR2, HCAR2, ADGRG3, HCAR3, PROKR2, ADGRG7, CCL7, CXCR1, NPBWR2, CCL18, CCL24, GPR15, HTR1E, CCL20, HTR1A, OR4N2, GPR50, TSHR, KISS1, MAS1, GPR142, LGR5, CCL26	577	947	19256	1.86773886	0.048904184	0.001857037	0.001825849
GOTERM_BP_DIRECT	GO:0006952~defense response	12	1.892744479	2.23E-05	CXCL6, PSG1, IL31RA, INHBA, LILRB3, CXCL13, FCGR2B, KCNN4, TPSAB1, CXCL2, CXCL5, LILRB5	577	79	19256	5.069258276	0.059314808	0.002183788	0.002147112
GOTERM_BP_DIRECT	GO:0030574~collagen catabolic process	9	1.41955836	2.44E-05	ADAMTS2, ADAMTS14, MMP13, MMP7, MMP1, MMP3, MMP19, MMP8, MMP10	577	41	19256	7.325696411	0.064655949	0.002304829	0.00226612
GOTERM_BP_DIRECT	GO:0071356~cellular response to tumor necrosis factor	16	2.523659306	2.57E-05	CCL24, CCL13, CCL11, CXCL8, CCL20, THBS1, ICAM1, COL1A1, CCL7, ZC3H12A, LCN2, CYP1B1, CHI3L1, PCK1, CCL18, CCL26	577	143	19256	3.733999103	0.06809623	0.002350827	0.002311346
GOTERM_BP_DIRECT	GO:0035987~endodermal cell differentiation	8	1.261829653	2.91E-05	LAMA3, COL12A1, COL6A1, HMGA2, COL8A1, NR0B1, INHBA, MMP8	577	31	19256	8.612288254	0.076556419	0.002569175	0.002526027
GOTERM_BP_DIRECT	GO:0019233~sensory perception of pain	10	1.577287066	3.36E-05	MME, TRPA1, BDKRB1, IAPP, OPRM1, HOXB8, PTGS2, TAC1, PTGES, CCR2	577	55	19256	6.067748543	0.087817054	0.002872286	0.002824048
GOTERM_BP_DIRECT	GO:0042391~regulation of membrane potential	13	2.050473186	5.33E-05	GABRB2, GABRA1, CHRNA2, KCNH5, KCNH8, HTR3B, SLC1A6, GABRG3, GABRG2, GRIN1, RIMS2, GLRA3, HCN1	577	102	19256	4.253372753	0.135900785	0.004426175	0.00435184
GOTERM_BP_DIRECT	GO:0048247~lymphocyte chemotaxis	8	1.261829653	5.50E-05	CCL24, CCL13, CCL11, CCL7, CCL20, ADAM8, CCL18, CCL26	577	34	19256	7.852380467	0.139931198	0.004433492	0.004359034
GOTERM_BP_DIRECT	GO:0008285~negative regulation of cell proliferation	31	4.889589905	5.74E-05	PTPRU, CXCL8, IL24, DPT, PLG, CXCL1, PTGS2, THBS1, ADAMTS1, CYP1B1, IGFBP6, VDR, TNFRSF9, IGFBP3, RARRES1, LIF, OSM, SSTR1, INHBA, OPRM1, SSTR2, EREG, SSTR5, KISS1, FOSL1, IL6, SFRP2, IAPP, NUPR2, ROR2, PTGES	577	459	19256	2.253924023	0.145527184	0.004493316	0.004417854
GOTERM_BP_DIRECT	GO:0019221~cytokine-mediated signaling pathway	16	2.523659306	7.10E-05	LILRA6, CSF3, IL1R2, IL31RA, IL5RA, LILRB3, LILRB5, EREG, IL22RA1, IL6, IL36B, CLCF1, TNFSF11, CTSG, IL7R, CCR2	577	156	19256	3.422832511	0.17679858	0.005404096	0.005313337
GOTERM_BP_DIRECT	GO:0007204~positive regulation of cytosolic calcium ion concentration	16	2.523659306	8.83E-05	GLP1R, PTGFR, PTGER2, PTGER3, C5AR1, FPR2, OPRM1, CXCL13, KISS1, CXCR1, BDKRB2, BDKRB1, CCR8, IAPP, TAC1, CCR2	577	159	19256	3.358250766	0.214752034	0.00653365	0.006423921
GOTERM_BP_DIRECT	GO:0042531~positive regulation of tyrosine phosphorylation of STAT protein	10	1.577287066	2.06E-04	IL6, IL20, CSF2, LEP, CLCF1, IL24, OSM, IL31RA, LIF, HES5	577	69	19256	4.836611157	0.431850958	0.014876662	0.014626816
GOTERM_BP_DIRECT	GO:0009653~anatomical structure morphogenesis	14	2.208201893	2.25E-04	FOXB2, FOXE1, FOXI2, FOXI1, LYVE1, FGF3, EREG, KRT18, FGF8, FRAS1, LHX1, FREM3, IER3, HOXB5	577	136	19256	3.435416454	0.460466784	0.015820037	0.015554348
GOTERM_BP_DIRECT	GO:0030182~neuron differentiation	16	2.523659306	2.41E-04	GSX1, EDN3, MYT1L, VAX1, POU4F2, FGF8, NEUROD4, LHX3, ZIC3, LHX1, INSM2, LHX5, LMX1B, MET, WNT2, LHX8	577	174	19256	3.068746389	0.482718674	0.016477227	0.016200501
GOTERM_BP_DIRECT	GO:0051968~positive regulation of synaptic transmission, glutamatergic	7	1.104100946	2.72E-04	RELN, TNR, ROR2, PTGS2, CACNG3, CCR2, GRIN1	577	31	19256	7.535752222	0.524702538	0.017707463	0.017410076
GOTERM_BP_DIRECT	GO:0060349~bone morphogenesis	7	1.104100946	2.72E-04	MMP13, SFRP2, RIPPLY2, ACP5, TBXT, PAX1, LTF	577	31	19256	7.535752222	0.524702538	0.017707463	0.017410076
GOTERM_BP_DIRECT	GO:0043410~positive regulation of MAPK cascade	15	2.365930599	3.30E-04	IL11, GDF15, IGFBP3, LIF, OSM, CARTPT, MMP8, KISS1, GRM5, IL6, DOK6, LEP, IAPP, IGFBP6, ROR2	577	160	19256	3.128682842	0.594858347	0.021008593	0.020655765
GOTERM_BP_DIRECT	GO:0030154~cell differentiation	38	5.993690852	3.47E-04	PTPRU, PIWIL3, FOXE1, COL13A1, FOXI2, FOXI1, FSTL4, FGF3, FCRLA, RIMS2, SOCS3, FGF8, ZIC3, ANPEP, ZC3H12A, NKX2-1, ROS1, NKX2-4, FGF21, KRTDAP, FOXB2, SRRM4, SYT1, CDX2, VDR, RARRES2, SPINK6, SPINK5, INHBA, DLK1, SPOCD1, FGF17, SFRP2, ETV3L, FEV, MMP19, OSTN, INA	577	680	19256	1.864940361	0.613395797	0.021595204	0.021232525
GOTERM_BP_DIRECT	GO:0070374~positive regulation of ERK1 and ERK2 cascade	18	2.839116719	5.31E-04	CCL24, CCL13, CCL11, CCL20, C5AR1, FGG, HTR2C, FPR2, OPRM1, ICAM1, MARCO, FGF8, CCL7, CHI3L1, IAPP, CCL18, CCL26, FGF21	577	228	19256	2.634680288	0.766306751	0.032296893	0.031754485
GOTERM_BP_DIRECT	GO:0009612~response to mechanical stimulus	9	1.41955836	5.56E-04	COL1A1, FOSL1, COL3A1, BDKRB2, CHI3L1, BDKRB1, RETN, THBS1, PPL	577	63	19256	4.767516712	0.781903751	0.033095556	0.032539734
GOTERM_BP_DIRECT	GO:0008217~regulation of blood pressure	10	1.577287066	6.32E-04	SCNN1G, MC3R, COL1A2, LEP, SCNN1B, ANPEP, EMILIN1, PTGS2, TAC1, TRHDE	577	80	19256	4.171577123	0.822873963	0.036815892	0.036197589
GOTERM_BP_DIRECT	GO:0045109~intermediate filament organization	9	1.41955836	7.62E-04	KRT80, KRT17, KRT15, KRT79, NEFM, KRT31, KRT75, KRT74, INA	577	66	19256	4.550811407	0.876146911	0.043497146	0.042766636
GOTERM_BP_DIRECT	GO:0032496~response to lipopolysaccharide	14	2.208201893	8.44E-04	PTGFR, PTGER2, C5AR1, OPRM1, PTGS2, SELE, LOXL1, THBD, GJB2, BDKRB1, ACP5, TAC1, PCK1, PTGES	577	156	19256	2.994978447	0.900967833	0.046713473	0.045928946
GOTERM_BP_DIRECT	GO:0043588~skin development	7	1.104100946	8.53E-04	COL1A1, COL3A1, ADAMTS2, FRAS1, COL5A1, ITGA3, ITGB6	577	38	19256	6.147587339	0.903351065	0.046713473	0.045928946
GOTERM_BP_DIRECT	GO:0007197~adenylate cyclase-inhibiting G-protein coupled acetylcholine receptor signaling pathway	4	0.630914826	0.001332565	CHRM2, CHRM1, HRH3, OPRM1	577	8	19256	16.68630849	0.974069323	0.068839222	0.067683105
GOTERM_BP_DIRECT	GO:0045766~positive regulation of angiogenesis	14	2.208201893	0.001336871	CCL24, CCL11, CXCL8, C5AR1, SERPINE1, HMGA2, THBS1, LRG1, SFRP2, ZC3H12A, CYP1B1, CHI3L1, EMILIN1, ANGPTL4	577	164	19256	2.848881938	0.974373813	0.068839222	0.067683105
GOTERM_BP_DIRECT	GO:0044267~cellular protein metabolic process	5	0.788643533	0.001382314	MMP13, MMP1, PAPPA, FAM20C, CTSG	577	17	19256	9.815475584	0.977376735	0.068839222	0.067683105
GOTERM_BP_DIRECT	GO:0048245~eosinophil chemotaxis	5	0.788643533	0.001382314	CCL24, CCL13, CCL11, CCL7, CCL26	577	17	19256	9.815475584	0.977376735	0.068839222	0.067683105
GOTERM_BP_DIRECT	GO:0050806~positive regulation of synaptic transmission	5	0.788643533	0.001382314	RIMS2, KISS1, CLSTN2, SYT1, RETN	577	17	19256	9.815475584	0.977376735	0.068839222	0.067683105
GOTERM_BP_DIRECT	GO:0030324~lung development	10	1.577287066	0.001598839	COL3A1, ADAMTS2, LHX3, MME, LOX, ZIC3, ITGA3, NKX2-1, CHI3L1, WNT2	577	91	19256	3.667320548	0.987508736	0.078200378	0.076887045
GOTERM_BP_DIRECT	GO:0006874~cellular calcium ion homeostasis	11	1.735015773	0.001707783	CCL13, RYR2, CCL11, CCL7, EDN3, TRPA1, VDR, ATP2B3, HTR2C, SLC24A5, CCR2	577	110	19256	3.337261698	0.99073598	0.081523416	0.080154275
GOTERM_BP_DIRECT	GO:0019722~calcium-mediated signaling	10	1.577287066	0.001726308	RYR2, CXCL8, CXCR1, CCR8, TNFSF11, FPR2, MCTP2, SELE, CCR2, GRIN1	577	92	19256	3.627458368	0.991195076	0.081523416	0.080154275
GOTERM_BP_DIRECT	GO:0007189~adenylate cyclase-activating G-protein coupled receptor signaling pathway	12	1.892744479	0.001829977	MC4R, ADGRG3, GLP1R, PTGFR, MC3R, ADGRG7, UCN2, PTGER2, PTGER3, IAPP, LGR5, TSHR	577	130	19256	3.08054926	0.993374966	0.084954373	0.08352761
GOTERM_BP_DIRECT	GO:0050829~defense response to Gram-negative bacterium	10	1.577287066	0.002005629	IL22RA1, IL6, RARRES2, RNASE7, SERPINE1, DEFA3, CTSG, TAC1, LTF, LYPD8	577	94	19256	3.550278403	0.995908875	0.091284841	0.089751762
GOTERM_BP_DIRECT	GO:0007156~homophilic cell adhesion via plasma membrane adhesion molecules	14	2.208201893	0.002049017	PTPRT, PCDHGA7, PCDHGB6, CLSTN2, PCDH11Y, PCDH15, CDH9, IGFN1, CDH7, CDH12, DSG1, CDHR4, DSCAML1, CDH18	577	172	19256	2.716375801	0.996368161	0.091284841	0.089751762
GOTERM_BP_DIRECT	GO:0007169~transmembrane receptor protein tyrosine kinase signaling pathway	12	1.892744479	0.002066324	PTPRT, DOK2, EPHA7, EPHA6, DOK6, BDKRB2, IL31RA, NRTN, ROR2, ROS1, MET, EPHB1	577	132	19256	3.033874271	0.996536638	0.091284841	0.089751762
GOTERM_BP_DIRECT	GO:0048665~neuron fate specification	5	0.788643533	0.00214687	TLX3, MYT1L, FEV, GSX2, SIX1	577	19	19256	8.782267627	0.997223598	0.09333775	0.091770194
GOTERM_BP_DIRECT	GO:0060078~regulation of postsynaptic membrane potential	6	0.94637224	0.002427902	GABRB2, GABRA1, GRM5, CHRM1, GABRG3, GABRG2	577	32	19256	6.257365685	0.998716431	0.103078758	0.101347607
GOTERM_BP_DIRECT	GO:0051965~positive regulation of synapse assembly	8	1.261829653	0.002446192	CUX2, CLSTN2, SLITRK1, LRTM2, SLITRK4, SLITRK6, EPHB1, CBLN1	577	62	19256	4.306144127	0.998779296	0.103078758	0.101347607
GOTERM_BP_DIRECT	GO:0002544~chronic inflammatory response	4	0.630914826	0.00273047	CCL11, CXCL13, THBS1, PTGES	577	10	19256	13.34904679	0.99944079	0.113314493	0.111411439
GOTERM_BP_DIRECT	GO:0007605~sensory perception of sound	13	2.050473186	0.003034328	GABRB2, SRRM4, PCDH15, SIX1, OTOS, POU4F2, ICAM1, COL1A1, GJB2, GRM7, EPYC, SLITRK6, CLRN1	577	159	19256	2.728578747	0.999757294	0.124045154	0.121961884
GOTERM_BP_DIRECT	GO:0042493~response to drug	19	2.996845426	0.003290009	TRPA1, ITGA3, GAD2, HTR2C, INHBA, PTGS2, GABRG3, THBS1, ICAM1, COL1A1, FOSL1, MAS1, FGF8, SFRP2, LOX, SCNN1B, MDM2, LCN2, CA9	577	293	19256	2.164094617	0.99987978	0.132519621	0.130294027
GOTERM_BP_DIRECT	GO:0007411~axon guidance	14	2.208201893	0.003512282	EPHA7, EPHA6, EDN3, LRTM2, LAMA3, VAX1, POU4F2, GDF7, RELN, KIF5A, NKX2-1, TNR, DSCAML1, EPHB1	577	183	19256	2.553096381	0.999934736	0.139422332	0.137080811
GOTERM_BP_DIRECT	GO:2000379~positive regulation of reactive oxygen species metabolic process	6	0.94637224	0.003636504	LEP, AKR1C1, ZC3H12A, CYP1B1, THBS1, XDH	577	35	19256	5.721020054	0.999953615	0.139669062	0.137323397
GOTERM_BP_DIRECT	GO:0071377~cellular response to glucagon stimulus	4	0.630914826	0.003671476	GLP1R, GJB2, PCK1, FGF21	577	11	19256	12.13549709	0.999957867	0.139669062	0.137323397
GOTERM_BP_DIRECT	GO:0071492~cellular response to UV-A	4	0.630914826	0.003671476	MME, MMP1, MMP3, TIMP1	577	11	19256	12.13549709	0.999957867	0.139669062	0.137323397
GOTERM_BP_DIRECT	GO:0042060~wound healing	10	1.577287066	0.003739038	COL1A1, COL3A1, SERPINB2, LOX, IL24, SDC1, OPRM1, ITGB6, PPL, EREG	577	103	19256	3.240059901	0.999965009	0.140290756	0.13793465
GOTERM_BP_DIRECT	GO:0001525~angiogenesis	17	2.681388013	0.003950617	GPR15, CXCL8, SERPINE1, PTGS2, EREG, ANGPTL7, FAP, ANPEP, LEP, ZC3H12A, MMP19, CYP1B1, COL8A1, ADAM8, TGFBI, ANGPTL4, EPHB1	577	252	19256	2.251327336	0.999980443	0.146226234	0.143770444
GOTERM_BP_DIRECT	GO:0050877~neurological system process	7	1.104100946	0.004010895	GABRB2, GABRA1, GLRA3, CHRNA2, HTR3B, GABRG3, GABRG2	577	51	19256	4.580555272	0.99998343	0.146477872	0.144017856
GOTERM_BP_DIRECT	GO:0051384~response to glucocorticoid	8	1.261829653	0.004136985	PTPRU, IL6, IL1RN, PAPPA, SDC1, GPR83, PTGS2, AREG	577	68	19256	3.926190233	0.999988286	0.149094777	0.146590812
GOTERM_BP_DIRECT	GO:0002437~inflammatory response to antigenic stimulus	5	0.788643533	0.004461995	IL1RN, IL36B, IL2RA, IL5RA, IL36RN	577	23	19256	7.254916736	0.999995209	0.158719545	0.156053937
GOTERM_BP_DIRECT	GO:0046427~positive regulation of JAK-STAT cascade	6	0.94637224	0.004649789	IL6, LEP, CYP1B1, PRL, IL7R, HES5	577	37	19256	5.411775727	0.999997142	0.163279146	0.160536962
GOTERM_BP_DIRECT	GO:0019732~antifungal humoral response	4	0.630914826	0.004787351	RARRES2, IL36RN, TAC1, LTF	577	12	19256	11.12420566	0.999998043	0.163906929	0.161154202
GOTERM_BP_DIRECT	GO:0048251~elastic fiber assembly	4	0.630914826	0.004787351	COL3A1, LOX, EMILIN1, THSD4	577	12	19256	11.12420566	0.999998043	0.163906929	0.161154202
GOTERM_BP_DIRECT	GO:0051260~protein homooligomerization	11	1.735015773	0.004862678	KCNV1, GLRA3, KCNG4, KCNC2, KCNS2, KCNB2, PRF1, KCNA4, IAPP, KCTD4, KCTD16	577	127	19256	2.890541629	0.999998409	0.164430573	0.161669052
GOTERM_BP_DIRECT	GO:0061056~sclerotome development	3	0.47318612	0.005148932	SFRP2, MEOX1, PAX1	577	4	19256	25.02946274	0.999999277	0.169914772	0.167061147
GOTERM_BP_DIRECT	GO:0097154~GABAergic neuron differentiation	3	0.47318612	0.005148932	TLX3, GSX2, INHBA	577	4	19256	25.02946274	0.999999277	0.169914772	0.167061147
GOTERM_BP_DIRECT	GO:0051918~negative regulation of fibrinolysis	4	0.630914826	0.00608653	THBD, SERPINE1, PLG, THBS1	577	13	19256	10.26849753	0.999999945	0.196129483	0.192835596
GOTERM_BP_DIRECT	GO:0002675~positive regulation of acute inflammatory response	4	0.630914826	0.00608653	IL6, OSM, ADAM8, TAC1	577	13	19256	10.26849753	0.999999945	0.196129483	0.192835596
GOTERM_BP_DIRECT	GO:0034765~regulation of ion transmembrane transport	11	1.735015773	0.007054086	KCNV1, KCNG4, KCNH5, KCNC2, KCNB2, KCNJ13, KCNH8, CACNA1B, KCNJ15, KCNA4, HCN1	577	134	19256	2.739543185	0.999999996	0.223147989	0.219400341
GOTERM_BP_DIRECT	GO:0006813~potassium ion transport	8	1.261829653	0.007087943	KCNV1, KCNK9, KCNS2, KCNB2, KCNJ13, KCNJ15, KCNA4, KCNN4	577	75	19256	3.559745812	0.999999997	0.223147989	0.219400341
GOTERM_BP_DIRECT	GO:0050731~positive regulation of peptidyl-tyrosine phosphorylation	9	1.41955836	0.007612045	IL11, CSF3, IL6, RELN, FGF8, OSM, LIF, CCK, ICAM1	577	95	19256	3.161616346	0.999999999	0.236924904	0.23294588
GOTERM_BP_DIRECT	GO:0034220~ion transmembrane transport	11	1.735015773	0.007802623	GABRB2, GABRA1, GLRA3, CHRNA2, ATP2B3, HTR3B, SLC24A5, GABRG3, CLCA4, GABRG2, ANO3	577	136	19256	2.699255786	1	0.240127922	0.236095106
GOTERM_BP_DIRECT	GO:0006953~acute-phase response	6	0.94637224	0.008032615	IL6, CD163, IL1RN, ORM1, LCN2, ORM2	577	42	19256	4.767516712	1	0.243594973	0.23950393
GOTERM_BP_DIRECT	GO:0007565~female pregnancy	9	1.41955836	0.008093152	FOSL1, THBD, EPYC, LEP, PAPPA, PNOC, PSG1, PRLHR, PRL	577	96	19256	3.128682842	1	0.243594973	0.23950393
GOTERM_BP_DIRECT	GO:0034698~response to gonadotropin	3	0.47318612	0.008411852	MAS1, ITGA3, ICAM1	577	5	19256	20.02357019	1	0.247742607	0.243581906
GOTERM_BP_DIRECT	GO:0038170~somatostatin signaling pathway	3	0.47318612	0.008411852	SSTR1, SSTR2, SSTR5	577	5	19256	20.02357019	1	0.247742607	0.243581906
GOTERM_BP_DIRECT	GO:0009887~animal organ morphogenesis	11	1.735015773	0.008610938	FGF17, FGF8, CDX2, LHX3, LHX1, LAMA3, NTN4, PHLDA2, FGF3, FGF21, EREG	577	138	19256	2.660136136	1	0.250908077	0.246694214
GOTERM_BP_DIRECT	GO:0045597~positive regulation of cell differentiation	7	1.104100946	0.008904582	SOCS3, FGF8, NEUROD4, EDN3, CDX2, CCN1, POU4F2	577	60	19256	3.893471982	1	0.256733171	0.252421478
GOTERM_BP_DIRECT	GO:0007214~gamma-aminobutyric acid signaling pathway	5	0.788643533	0.009172084	GABRB2, GABRA1, HTR1A, GABRG3, GABRG2	577	28	19256	5.95939589	1	0.258874725	0.254527066
GOTERM_BP_DIRECT	GO:0031214~biomineral tissue development	5	0.788643533	0.009172084	IBSP, ODAM, KLK4, FAM20C, FAM20A	577	28	19256	5.95939589	1	0.258874725	0.254527066
GOTERM_BP_DIRECT	GO:0097435~supramolecular fiber organization	4	0.630914826	0.009262403	MFAP5, COL3A1, COL5A1, LTBP2	577	15	19256	8.899364529	1	0.258874725	0.254527066
GOTERM_BP_DIRECT	GO:0071346~cellular response to interferon-gamma	9	1.41955836	0.009673686	CCL24, CCL13, CCL11, CCL7, CCL20, MRC1, CCL18, ICAM1, CCL26	577	99	19256	3.033874271	1	0.267638644	0.2631438
GOTERM_BP_DIRECT	GO:0007205~protein kinase C-activating G-protein coupled receptor signaling pathway	5	0.788643533	0.010393011	GRM5, CHRM1, BDKRB1, CCK, DGKK	577	29	19256	5.75389948	1	0.28466458	0.279883795
GOTERM_BP_DIRECT	GO:0032689~negative regulation of interferon-gamma production	6	0.94637224	0.010725552	LGALS7B, CR1, TNFSF4, ZC3H12A, IL36RN, INHBA	577	45	19256	4.449682265	1	0.29086422	0.285979316
GOTERM_BP_DIRECT	GO:0048265~response to pain	4	0.630914826	0.011150077	PRKCG, RELN, TRPA1, TAC1	577	16	19256	8.343154246	1	0.299412369	0.294383903
GOTERM_BP_DIRECT	GO:0007200~phospholipase C-activating G-protein coupled receptor signaling pathway	7	1.104100946	0.012973945	MC3R, PTGER3, C5AR1, HTR2C, GPR83, FPR2, OPRM1	577	65	19256	3.593974137	1	0.34500617	0.339211981
GOTERM_BP_DIRECT	GO:2000463~positive regulation of excitatory postsynaptic potential	5	0.788643533	0.013138724	RIMS2, RELN, CUX2, NETO1, GRIN1	577	31	19256	5.382680159	1	0.3460285	0.340217142
GOTERM_BP_DIRECT	GO:0007611~learning or memory	7	1.104100946	0.013921604	GLP1R, PRKCG, GRM5, CCL11, MME, DKK1, LHX8	577	66	19256	3.539519983	1	0.361178245	0.355112455
GOTERM_BP_DIRECT	GO:0051591~response to cAMP	6	0.94637224	0.01397769	COL1A1, FOSL1, THBD, MMP19, SDC1, AREG	577	48	19256	4.171577123	1	0.361178245	0.355112455
GOTERM_BP_DIRECT	GO:0000902~cell morphogenesis	8	1.261829653	0.014523463	VDR, CDH12, ADAM8, ITGB6, IL7R, CDH9, CDH18, CDH7	577	86	19256	3.104429487	1	0.371773503	0.365529772
GOTERM_BP_DIRECT	GO:0017156~calcium ion regulated exocytosis	5	0.788643533	0.014668841	RIMS2, SYT1, SYT10, SYT8, SYN2	577	32	19256	5.214471404	1	0.372018105	0.365770265
GOTERM_BP_DIRECT	GO:0051897~positive regulation of protein kinase B signaling	10	1.577287066	0.014825999	CSF3, GDF15, LEP, OSM, TNFSF11, CHI3L1, ADAM8, IAPP, THBS1, MET	577	128	19256	2.607235702	1	0.372554239	0.366297395
GOTERM_BP_DIRECT	GO:0007160~cell-matrix adhesion	9	1.41955836	0.015003149	FERMT1, COL3A1, COL13A1, ITGA3, ITGA11, FGG, EMILIN1, ITGB6, LYVE1	577	107	19256	2.80704255	1	0.373578399	0.367304355
GOTERM_BP_DIRECT	GO:0050830~defense response to Gram-positive bacterium	10	1.577287066	0.015531075	IL6, RARRES2, RNASE7, C5AR1, DEFA3, ACP5, CTSG, IL7R, TAC1, LTF	577	129	19256	2.587024572	1	0.383239769	0.376803468
GOTERM_BP_DIRECT	GO:0030334~regulation of cell migration	9	1.41955836	0.016615108	ADGRG3, FGF17, FGF8, LAMA3, GSX2, TNR, PHLDA2, FGF3, FGF21	577	109	19256	2.755537182	1	0.395812976	0.389165514
GOTERM_BP_DIRECT	GO:2000660~negative regulation of interleukin-1-mediated signaling pathway	3	0.47318612	0.016975745	IL6, IL1RN, IL1R2	577	7	19256	14.30255014	1	0.395812976	0.389165514
GOTERM_BP_DIRECT	GO:0044691~tooth eruption	3	0.47318612	0.016975745	COL1A1, TNFSF11, FAM20A	577	7	19256	14.30255014	1	0.395812976	0.389165514
GOTERM_BP_DIRECT	GO:0021798~forebrain dorsal/ventral pattern formation	3	0.47318612	0.016975745	FGF8, GSX2, NKX2-1	577	7	19256	14.30255014	1	0.395812976	0.389165514
GOTERM_BP_DIRECT	GO:0072378~blood coagulation, fibrin clot formation	3	0.47318612	0.016975745	FGG, F13A1, FBLN1	577	7	19256	14.30255014	1	0.395812976	0.389165514
GOTERM_BP_DIRECT	GO:0002693~positive regulation of cellular extravasation	3	0.47318612	0.016975745	ADAM8, LYVE1, ICAM1	577	7	19256	14.30255014	1	0.395812976	0.389165514
GOTERM_BP_DIRECT	GO:0043154~negative regulation of cysteine-type endopeptidase activity involved in apoptotic process	7	1.104100946	0.017052184	SFRP2, TNFSF14, MDM2, SFN, PTGS2, THBS1, PAX2	577	69	19256	3.38562781	1	0.395812976	0.389165514
GOTERM_BP_DIRECT	GO:0007229~integrin-mediated signaling pathway	9	1.41955836	0.017466266	FERMT1, COL3A1, IBSP, ADAMTS1, ITGA3, ITGA11, LAMA3, ADAM8, ITGB6	577	110	19256	2.730486844	1	0.40201767	0.395266004
GOTERM_BP_DIRECT	GO:0034097~response to cytokine	6	0.94637224	0.017834199	FOSL1, COL3A1, ACP5, TIMP1, SELE, PTGES	577	51	19256	3.926190233	1	0.407065587	0.400229144
GOTERM_BP_DIRECT	GO:0042730~fibrinolysis	4	0.630914826	0.018056781	SERPINB2, FGG, SERPINE1, PLG	577	19	19256	7.025814102	1	0.408739855	0.401875294
GOTERM_BP_DIRECT	GO:0033138~positive regulation of peptidyl-serine phosphorylation	8	1.261829653	0.019287477	IL11, CSF3, IL6, SFRP2, OSM, LIF, IAPP, PTGS2	577	91	19256	2.933856438	1	0.431766536	0.424515255
GOTERM_BP_DIRECT	GO:0060326~cell chemotaxis	7	1.104100946	0.019389297	HOXB9, CXCR1, LOX, CCL20, CCR8, EPHB1, CCR2	577	71	19256	3.290258013	1	0.431766536	0.424515255
GOTERM_BP_DIRECT	GO:0006968~cellular defense response	6	0.94637224	0.020760825	FOSL1, KLRC2, CLEC5A, C5AR1, PRF1, CCR2	577	53	19256	3.778032111	1	0.451734637	0.444148002
GOTERM_BP_DIRECT	GO:0044849~estrous cycle	4	0.630914826	0.020780783	MMP7, HAS1, CYP1B1, OPRM1	577	20	19256	6.674523397	1	0.451734637	0.444148002
GOTERM_BP_DIRECT	GO:0002682~regulation of immune system process	4	0.630914826	0.020780783	CEACAM3, ORM1, PSG1, ORM2	577	20	19256	6.674523397	1	0.451734637	0.444148002
GOTERM_BP_DIRECT	GO:2000352~negative regulation of endothelial cell apoptotic process	5	0.788643533	0.021890236	FGG, SERPINE1, ANGPTL4, FGF21, ICAM1	577	36	19256	4.635085692	1	0.466984973	0.459142217
GOTERM_BP_DIRECT	GO:0007154~cell communication	5	0.788643533	0.021890236	GJD2, GJB2, FRAS1, CCL18, FREM3	577	36	19256	4.635085692	1	0.466984973	0.459142217
GOTERM_BP_DIRECT	GO:1900004~negative regulation of serine-type endopeptidase activity	3	0.47318612	0.022190138	CR1, SPINK6, SPINK5	577	8	19256	12.51473137	1	0.466984973	0.459142217
GOTERM_BP_DIRECT	GO:0071420~cellular response to histamine	3	0.47318612	0.022190138	GABRB2, GABRA1, GABRG2	577	8	19256	12.51473137	1	0.466984973	0.459142217
GOTERM_BP_DIRECT	GO:0030282~bone mineralization	6	0.94637224	0.022334805	MMP13, COL1A2, IBSP, LOX, ROR2, PTGS2	577	54	19256	3.708068554	1	0.466984973	0.459142217
GOTERM_BP_DIRECT	GO:0030855~epithelial cell differentiation	8	1.261829653	0.022619474	KRT17, DHRS9, KRT15, AKR1C1, SPINK5, SIX1, KRT31, GDF7	577	94	19256	2.840222722	1	0.46935409	0.461471546
GOTERM_BP_DIRECT	GO:0032570~response to progesterone	5	0.788643533	0.023979987	FOSL1, GJB2, PTGER2, DSG1, THBS1	577	37	19256	4.509813106	1	0.486611845	0.478439466
GOTERM_BP_DIRECT	GO:0007193~adenylate cyclase-inhibiting G-protein coupled receptor signaling pathway	6	0.94637224	0.023984154	MARCO, GRM7, HTR1E, FFAR3, FPR2, SSTR2	577	55	19256	3.640649126	1	0.486611845	0.478439466
GOTERM_BP_DIRECT	GO:0007188~adenylate cyclase-modulating G-protein coupled receptor signaling pathway	6	0.94637224	0.023984154	MC4R, RIMS2, GLP1R, CHRM2, VIPR2, PTH2R	577	55	19256	3.640649126	1	0.486611845	0.478439466
GOTERM_BP_DIRECT	GO:0001934~positive regulation of protein phosphorylation	13	2.050473186	0.024199884	EPHA7, ODAM, RARRES2, PLAUR, FPR2, FGF3, FGF17, MARCO, FGF8, LEP, FAM20A, CCN1, FGF21	577	209	19256	2.075808712	1	0.487378551	0.479193296
GOTERM_BP_DIRECT	GO:0006811~ion transport	10	1.577287066	0.024990752	SLC15A1, CNNM1, CHRNA2, TRPA1, SLC17A7, HTR3B, SLC22A8, KCNN4, SLC1A6, SLC24A5	577	140	19256	2.383758356	1	0.499632635	0.49124158
GOTERM_BP_DIRECT	GO:0014823~response to activity	6	0.94637224	0.025709969	MAS1, IL6, LEP, RARRES2, PCK1, FGF21	577	56	19256	3.575637534	1	0.510286995	0.501717005
GOTERM_BP_DIRECT	GO:0071354~cellular response to interleukin-6	4	0.630914826	0.026866226	PTPRT, FGG, LCN2, ICAM1	577	22	19256	6.067748543	1	0.528376353	0.519502562
GOTERM_BP_DIRECT	GO:0031424~keratinization	7	1.104100946	0.027684033	KRT80, KRT17, KRT79, SFN, KRT75, PPL, KRT74	577	77	19256	3.033874271	1	0.528376353	0.519502562
GOTERM_BP_DIRECT	GO:0048853~forebrain morphogenesis	3	0.47318612	0.027971731	FGF8, GSX2, GDF7	577	9	19256	11.12420566	1	0.528376353	0.519502562
GOTERM_BP_DIRECT	GO:0032099~negative regulation of appetite	3	0.47318612	0.027971731	LEP, CCK, CARTPT	577	9	19256	11.12420566	1	0.528376353	0.519502562
GOTERM_BP_DIRECT	GO:0046888~negative regulation of hormone secretion	3	0.47318612	0.027971731	IL11, OSM, LIF	577	9	19256	11.12420566	1	0.528376353	0.519502562
GOTERM_BP_DIRECT	GO:0002438~acute inflammatory response to antigenic stimulus	3	0.47318612	0.027971731	IL31RA, OPRM1, ICAM1	577	9	19256	11.12420566	1	0.528376353	0.519502562
GOTERM_BP_DIRECT	GO:0001542~ovulation from ovarian follicle	3	0.47318612	0.027971731	ADAMTS1, LEP, MMP19	577	9	19256	11.12420566	1	0.528376353	0.519502562
GOTERM_BP_DIRECT	GO:0007043~cell-cell junction assembly	5	0.788643533	0.028510725	CDH12, DSG1, CDH9, CDH18, CDH7	577	39	19256	4.278540639	1	0.531230452	0.522308729
GOTERM_BP_DIRECT	GO:0098742~cell-cell adhesion via plasma-membrane adhesion molecules	5	0.788643533	0.028510725	CDH12, CDH9, CDH18, CD177, CDH7	577	39	19256	4.278540639	1	0.531230452	0.522308729
GOTERM_BP_DIRECT	GO:0009410~response to xenobiotic stimulus	14	2.208201893	0.029957317	TRPA1, ITGA3, GAD2, INHBA, PTGS2, GABRG3, THBS1, COL1A1, FOSL1, MAS1, SFRP2, LOX, SCNN1B, CA9	577	241	19256	1.938658248	1	0.548287227	0.539079044
GOTERM_BP_DIRECT	GO:0035584~calcium-mediated signaling using intracellular calcium source	4	0.630914826	0.030226861	RYR2, PTGFR, GRM5, CCL20	577	23	19256	5.803933389	1	0.548287227	0.539079044
GOTERM_BP_DIRECT	GO:0090026~positive regulation of monocyte chemotaxis	4	0.630914826	0.030226861	SERPINE1, DEFB124, FPR2, CCR2	577	23	19256	5.803933389	1	0.548287227	0.539079044
GOTERM_BP_DIRECT	GO:0051932~synaptic transmission, GABAergic	4	0.630914826	0.030226861	GABRB2, GABRA1, GABRG3, GABRG2	577	23	19256	5.803933389	1	0.548287227	0.539079044
GOTERM_BP_DIRECT	GO:1902476~chloride transmembrane transport	8	1.261829653	0.030433836	GABRB2, GABRA1, GLRA3, SLC17A7, GABRG3, CLCA4, GABRG2, ANO3	577	100	19256	2.669809359	1	0.548409714	0.539199474
GOTERM_BP_DIRECT	GO:0033627~cell adhesion mediated by integrin	5	0.788643533	0.030953748	ITGA3, ITGA11, EMILIN1, ITGB6, ICAM1	577	40	19256	4.171577123	1	0.554132782	0.544826426
GOTERM_BP_DIRECT	GO:0019731~antibacterial humoral response	6	0.94637224	0.031355968	RNASE7, DEFA3, CTSG, PI3, TAC1, LTF	577	59	19256	3.393825456	1	0.557688288	0.54832222
GOTERM_BP_DIRECT	GO:0046718~viral entry into host cell	8	1.261829653	0.031892362	CR1, GPR15, CD209, ANPEP, CLEC5A, MRC1, ITGB6, ICAM1	577	101	19256	2.643375603	1	0.5635689	0.55410407
GOTERM_BP_DIRECT	GO:0014070~response to organic cyclic compound	6	0.94637224	0.033397003	SLC22A6, FGF8, TRPA1, KCNC2, LUM, PTGES	577	60	19256	3.337261698	1	0.576064569	0.566389881
GOTERM_BP_DIRECT	GO:0007259~JAK-STAT cascade	5	0.788643533	0.033516236	SOCS3, CSF2, CLCF1, IL31RA, CCR2	577	41	19256	4.06983134	1	0.576064569	0.566389881
GOTERM_BP_DIRECT	GO:0098656~anion transmembrane transport	4	0.630914826	0.033797898	SLC22A6, SLC22A8, LRRC8E, SLC22A9	577	24	19256	5.562102831	1	0.576064569	0.566389881
GOTERM_BP_DIRECT	GO:0090009~primitive streak formation	3	0.47318612	0.034282046	ZIC3, LHX1, TBXT	577	10	19256	10.0117851	1	0.576064569	0.566389881
GOTERM_BP_DIRECT	GO:0032964~collagen biosynthetic process	3	0.47318612	0.034282046	COL1A1, COL5A1, PCOLCE	577	10	19256	10.0117851	1	0.576064569	0.566389881
GOTERM_BP_DIRECT	GO:0048791~calcium ion-regulated exocytosis of neurotransmitter	3	0.47318612	0.034282046	RIMS2, SYT1, SYT8	577	10	19256	10.0117851	1	0.576064569	0.566389881
GOTERM_BP_DIRECT	GO:0072678~T cell migration	3	0.47318612	0.034282046	GPR15, CCL20, MYO1G	577	10	19256	10.0117851	1	0.576064569	0.566389881
GOTERM_BP_DIRECT	GO:0090647~modulation of age-related behavioral decline	3	0.47318612	0.034282046	GRM5, CCL11, DKK1	577	10	19256	10.0117851	1	0.576064569	0.566389881
GOTERM_BP_DIRECT	GO:0016339~calcium-dependent cell-cell adhesion via plasma membrane cell adhesion molecules	5	0.788643533	0.039001554	CDH12, DSG1, CDH9, CDH18, CDH7	577	43	19256	3.880536859	1	0.651373511	0.640434051
GOTERM_BP_DIRECT	GO:0050727~regulation of inflammatory response	8	1.261829653	0.039885295	MAS1, IL20, IL1R1, TNFSF4, PTGS2, SELE, PTGES, CCR2	577	106	19256	2.518688074	1	0.662095896	0.650976359
GOTERM_BP_DIRECT	GO:0043031~negative regulation of macrophage activation	3	0.47318612	0.041084395	ZC3H12A, IL31RA, FCGR2B	577	11	19256	9.101622814	1	0.672241647	0.660951717
GOTERM_BP_DIRECT	GO:0051673~membrane disruption in other organism	3	0.47318612	0.041084395	RNASE7, DEFA3, LTF	577	11	19256	9.101622814	1	0.672241647	0.660951717
GOTERM_BP_DIRECT	GO:0035725~sodium ion transmembrane transport	8	1.261829653	0.041627045	SCNN1G, ASIC5, SLC6A17, SCNN1B, SLC6A15, SLC17A7, SLC24A5, HCN1	577	107	19256	2.495148933	1	0.672241647	0.660951717
GOTERM_BP_DIRECT	GO:0048863~stem cell differentiation	5	0.788643533	0.041924894	CDX2, ZIC3, LIF, HMGA2, PAX2	577	44	19256	3.792342839	1	0.672241647	0.660951717
GOTERM_BP_DIRECT	GO:0048704~embryonic skeletal system morphogenesis	5	0.788643533	0.041924894	HOXB9, SIX1, HOXB8, DSCAML1, HOXB5	577	44	19256	3.792342839	1	0.672241647	0.660951717
GOTERM_BP_DIRECT	GO:0001503~ossification	7	1.104100946	0.041969084	COL1A1, RIPPLY2, IBSP, ACP5, TNFSF11, GFRA4, LTF	577	85	19256	2.748333163	1	0.672241647	0.660951717
GOTERM_BP_DIRECT	GO:0060395~SMAD protein signal transduction	6	0.94637224	0.042374236	GDF15, INHBA, ROR2, ITGB6, TBXT, GDF7	577	64	19256	3.128682842	1	0.674785077	0.663452433
GOTERM_BP_DIRECT	GO:0001568~blood vessel development	5	0.788643533	0.044968733	COL1A1, COL1A2, CDX2, COL5A1, MDM2	577	45	19256	3.708068554	1	0.711961613	0.700004609
GOTERM_BP_DIRECT	GO:0043066~negative regulation of apoptotic process	24	3.785488959	0.045583845	PTGFR, SERPINB2, KHDC3L, PLAUR, IL31RA, HMGA2, THBS1, DKK1, PAX2, ADAMTS20, SOCS3, IL6, KRT18, NUAK2, LHX3, LEP, CLEC5A, BCL3, MDM2, TIMP1, ANGPTL4, CCN1, IER3, LTF	577	526	19256	1.522704957	1	0.712026756	0.700068658
GOTERM_BP_DIRECT	GO:0046697~decidualization	4	0.630914826	0.045752723	GJB2, VDR, LIF, PTGS2	577	27	19256	4.944091405	1	0.712026756	0.700068658
GOTERM_BP_DIRECT	GO:0034332~adherens junction organization	4	0.630914826	0.045752723	CDH12, CDH9, CDH18, CDH7	577	27	19256	4.944091405	1	0.712026756	0.700068658
GOTERM_BP_DIRECT	GO:0007600~sensory perception	3	0.47318612	0.048343804	PNOC, OPRM1, PDYN	577	12	19256	8.343154246	1	0.735631553	0.723277025
GOTERM_BP_DIRECT	GO:0085029~extracellular matrix assembly	3	0.47318612	0.048343804	COL1A2, HAS1, HAS3	577	12	19256	8.343154246	1	0.735631553	0.723277025
GOTERM_BP_DIRECT	GO:0048333~mesodermal cell differentiation	3	0.47318612	0.048343804	ITGA3, HMGA2, INHBA	577	12	19256	8.343154246	1	0.735631553	0.723277025
GOTERM_BP_DIRECT	GO:0097120~receptor localization to synapse	3	0.47318612	0.048343804	RELN, NETO1, LRRC7	577	12	19256	8.343154246	1	0.735631553	0.723277025
GOTERM_BP_DIRECT	GO:0098664~G-protein coupled serotonin receptor signaling pathway	4	0.630914826	0.0501424	CHRM2, CHRM1, HRH3, HTR2C	577	28	19256	4.767516712	1	0.746413226	0.733877626
GOTERM_BP_DIRECT	GO:1902042~negative regulation of extrinsic apoptotic signaling pathway via death domain receptors	4	0.630914826	0.0501424	SFRP2, FGG, SERPINE1, ICAM1	577	28	19256	4.767516712	1	0.746413226	0.733877626
GOTERM_BP_DIRECT	GO:0007586~digestion	4	0.630914826	0.0501424	UCN2, AKR1C1, CCK, PGA3	577	28	19256	4.767516712	1	0.746413226	0.733877626
GOTERM_BP_DIRECT	GO:0030878~thyroid gland development	4	0.630914826	0.0501424	FGF8, FOXE1, NKX2-1, SIX1	577	28	19256	4.767516712	1	0.746413226	0.733877626
GOTERM_BP_DIRECT	GO:0007409~axonogenesis	7	1.104100946	0.050576487	ACTBL2, SLITRK1, SLITRK4, SLITRK6, CCK, DSCAML1, PAX2	577	89	19256	2.624812572	1	0.748805391	0.736229616
GOTERM_BP_DIRECT	GO:0032355~response to estradiol	8	1.261829653	0.051071894	COL1A1, PTGFR, GJB2, LEP, TACR3, CYP1B1, PTGS2, AREG	577	112	19256	2.383758356	1	0.752074827	0.739444143
GOTERM_BP_DIRECT	GO:1904646~cellular response to beta-amyloid	5	0.788643533	0.051417004	GRM5, LCN2, FPR2, FCGR2B, ICAM1	577	47	19256	3.550278403	1	0.753107875	0.740459842
GOTERM_BP_DIRECT	GO:0042755~eating behavior	4	0.630914826	0.054728868	LEP, CCK, IAPP, OPRM1	577	29	19256	4.603119584	1	0.793134228	0.779813975
GOTERM_BP_DIRECT	GO:0070372~regulation of ERK1 and ERK2 cascade	4	0.630914826	0.054728868	EPHA7, CCN1, ROS1, EPHB1	577	29	19256	4.603119584	1	0.793134228	0.779813975
GOTERM_BP_DIRECT	GO:1903238~positive regulation of leukocyte tethering or rolling	3	0.47318612	0.056026945	GCNT1, SELE, CCR2	577	13	19256	7.70137315	1	0.795118145	0.781764572
GOTERM_BP_DIRECT	GO:0032026~response to magnesium ion	3	0.47318612	0.056026945	KCNC2, MDM2, THBS1	577	13	19256	7.70137315	1	0.795118145	0.781764572
GOTERM_BP_DIRECT	GO:0002430~complement receptor mediated signaling pathway	3	0.47318612	0.056026945	CR1, C5AR1, FPR2	577	13	19256	7.70137315	1	0.795118145	0.781764572
GOTERM_BP_DIRECT	GO:0097242~beta-amyloid clearance	3	0.47318612	0.056026945	MARCO, MME, C5AR1	577	13	19256	7.70137315	1	0.795118145	0.781764572
GOTERM_BP_DIRECT	GO:0051781~positive regulation of cell division	5	0.788643533	0.058342943	FGF8, OSM, PPBP, FGF3, EREG	577	49	19256	3.40536908	1	0.798985959	0.785567429
GOTERM_BP_DIRECT	GO:0045429~positive regulation of nitric oxide biosynthetic process	5	0.788643533	0.058342943	PTX3, OPRM1, MMP8, PTGS2, ICAM1	577	49	19256	3.40536908	1	0.798985959	0.785567429
GOTERM_BP_DIRECT	GO:0061756~leukocyte adhesion to vascular endothelial cell	2	0.315457413	0.058932243	LRG1, CCR2	577	2	19256	33.37261698	1	0.798985959	0.785567429
GOTERM_BP_DIRECT	GO:0055026~negative regulation of cardiac muscle tissue development	2	0.315457413	0.058932243	FGF8, FGF3	577	2	19256	33.37261698	1	0.798985959	0.785567429
GOTERM_BP_DIRECT	GO:2000418~positive regulation of eosinophil migration	2	0.315457413	0.058932243	CCL24, ADAM8	577	2	19256	33.37261698	1	0.798985959	0.785567429
GOTERM_BP_DIRECT	GO:1902572~negative regulation of serine-type peptidase activity	2	0.315457413	0.058932243	SPINK6, SPINK5	577	2	19256	33.37261698	1	0.798985959	0.785567429
GOTERM_BP_DIRECT	GO:0001781~neutrophil apoptotic process	2	0.315457413	0.058932243	HCAR2, IL6	577	2	19256	33.37261698	1	0.798985959	0.785567429
GOTERM_BP_DIRECT	GO:0021937~cerebellar Purkinje cell-granule cell precursor cell signaling involved in regulation of granule cell precursor cell proliferation	2	0.315457413	0.058932243	LHX1, LHX5	577	2	19256	33.37261698	1	0.798985959	0.785567429
GOTERM_BP_DIRECT	GO:0007631~feeding behavior	4	0.630914826	0.059508264	MC4R, PRLHR, HTR2C, GPR83	577	30	19256	4.449682265	1	0.798985959	0.785567429
GOTERM_BP_DIRECT	GO:0010575~positive regulation of vascular endothelial growth factor production	4	0.630914826	0.059508264	IL6, C5AR1, CYP1B1, PTGS2	577	30	19256	4.449682265	1	0.798985959	0.785567429
GOTERM_BP_DIRECT	GO:0018149~peptide cross-linking	4	0.630914826	0.059508264	COL3A1, F13A1, PI3, THBS1	577	30	19256	4.449682265	1	0.798985959	0.785567429
GOTERM_BP_DIRECT	GO:0098609~cell-cell adhesion	11	1.735015773	0.060001891	KRT18, COL13A1, LRRC7, ITGA3, ITGA11, LAMA3, DSG1, ADAM8, CDH9, ICAM1, CDH7	577	190	19256	1.932098878	1	0.801683803	0.788219964
GOTERM_BP_DIRECT	GO:0007219~Notch signaling pathway	8	1.261829653	0.061767907	NEUROD4, RIPPLY2, IL2RA, GSX2, CFAP58, SIX1, SUSD5, HES5	577	117	19256	2.281888341	1	0.820155688	0.806381624
GOTERM_BP_DIRECT	GO:0048839~inner ear development	5	0.788643533	0.061983289	GJB2, LHX3, PCDH15, SIX1, LGR5	577	50	19256	3.337261698	1	0.820155688	0.806381624
GOTERM_BP_DIRECT	GO:0060707~trophoblast giant cell differentiation	3	0.47318612	0.064102068	SOCS3, LIF, PLG	577	14	19256	7.151275068	1	0.8330233	0.819033132
GOTERM_BP_DIRECT	GO:0050892~intestinal absorption	3	0.47318612	0.064102068	MOGAT2, VDR, LEP	577	14	19256	7.151275068	1	0.8330233	0.819033132
GOTERM_BP_DIRECT	GO:0050777~negative regulation of immune response	3	0.47318612	0.064102068	COL3A1, SPINK5, FCGR2B	577	14	19256	7.151275068	1	0.8330233	0.819033132
GOTERM_BP_DIRECT	GO:0006821~chloride transport	6	0.94637224	0.064304015	GABRB2, GABRA1, GLRA3, GABRG3, CLCA4, GABRG2	577	72	19256	2.781051415	1	0.8330233	0.819033132
GOTERM_BP_DIRECT	GO:0043278~response to morphine	4	0.630914826	0.064476429	PRKCG, MDM2, TACR3, TAC1	577	31	19256	4.306144127	1	0.8330233	0.819033132
GOTERM_BP_DIRECT	GO:0050890~cognition	5	0.788643533	0.065740658	GRM5, CUX2, CHRM1, HRH3, C5AR1	577	51	19256	3.271825195	1	0.845369305	0.831171792
GOTERM_BP_DIRECT	GO:0006915~apoptotic process	26	4.100946372	0.066479016	IL24, C5AR1, PRF1, SIX1, NUAK2, ZC3H12A, TNS4, PHLDA2, PAK5, IER3, LGALS7B, EPHA7, TNFSF14, TNFRSF9, IGFBP3, NGB, IL19, ADAMTS20, SFRP2, LHX3, IL2RA, LCN2, MDM2, CHI3L1, PAEP, IAPP	577	607	19256	1.429469591	1	0.850869279	0.836579397
GOTERM_BP_DIRECT	GO:0033674~positive regulation of kinase activity	6	0.94637224	0.067419341	EPHA7, EPHA6, ROR2, ROS1, MET, EPHB1	577	73	19256	2.742954821	1	0.858891047	0.844466443
GOTERM_BP_DIRECT	GO:0001764~neuron migration	8	1.261829653	0.068795063	COL3A1, RELN, TLX3, ITGA3, NKX2-1, CCK, SEPTIN14, VAX1	577	120	19256	2.224841132	1	0.872359622	0.857708821
GOTERM_BP_DIRECT	GO:0007157~heterophilic cell-cell adhesion via plasma membrane cell adhesion molecules	5	0.788643533	0.069613959	LGALS7B, CD209, SELE, CBLN1, ICAM1	577	52	19256	3.208905479	1	0.874833313	0.860140968
GOTERM_BP_DIRECT	GO:0007159~leukocyte cell-cell adhesion	4	0.630914826	0.069628938	CD209, SELE, CD177, ICAM1	577	32	19256	4.171577123	1	0.874833313	0.860140968
GOTERM_BP_DIRECT	GO:0071300~cellular response to retinoic acid	6	0.94637224	0.070617159	COL1A1, LEP, PCK1, WNT2, TBXT, PAX2	577	74	19256	2.705887864	1	0.879183629	0.864418223
GOTERM_BP_DIRECT	GO:0070301~cellular response to hydrogen peroxide	6	0.94637224	0.070617159	IL6, TRPA1, MDM2, LCN2, CYP1B1, PAX2	577	74	19256	2.705887864	1	0.879183629	0.864418223
GOTERM_BP_DIRECT	GO:0010951~negative regulation of endopeptidase activity	9	1.41955836	0.072250577	SERPINB2, ITIH6, SPOCK3, TFPI2, RARRES1, SERPINE1, COL6A3, PI3, TIMP1	577	146	19256	2.057216115	1	0.88698284	0.87208645
GOTERM_BP_DIRECT	GO:1904862~inhibitory synapse assembly	3	0.47318612	0.07253894	GABRB2, GABRA1, GABRG2	577	15	19256	6.674523397	1	0.88698284	0.87208645
GOTERM_BP_DIRECT	GO:1904645~response to beta-amyloid	3	0.47318612	0.07253894	MMP13, MMP3, CACNA1B	577	15	19256	6.674523397	1	0.88698284	0.87208645
GOTERM_BP_DIRECT	GO:0008206~bile acid metabolic process	3	0.47318612	0.07253894	LEP, AKR1C1, ABCB11	577	15	19256	6.674523397	1	0.88698284	0.87208645
GOTERM_BP_DIRECT	GO:0042542~response to hydrogen peroxide	5	0.788643533	0.07360197	COL1A1, FOSL1, TRPA1, SDC1, AREG	577	53	19256	3.148360093	1	0.891262698	0.876294431
GOTERM_BP_DIRECT	GO:0030838~positive regulation of actin filament polymerization	5	0.788643533	0.07360197	CCL24, CSF3, CCL11, ICAM1, CCL26	577	53	19256	3.148360093	1	0.891262698	0.876294431
GOTERM_BP_DIRECT	GO:0007399~nervous system development	19	2.996845426	0.073865145	PCSK2, CHRM2, PCDHGA7, SRRM4, PCDHGB6, PLPPR1, CHRM1, MYT1L, CXCL1, INHBA, GFRA4, FGF17, LHX1, ZC3H12A, NRTN, CNTN3, MDGA2, MET, CBLN1	577	414	19256	1.531593533	1	0.891262698	0.876294431
GOTERM_BP_DIRECT	GO:0050769~positive regulation of neurogenesis	4	0.630914826	0.074961131	KHDC3L, MME, OPRM1, WNT2	577	33	19256	4.045165695	1	0.896587505	0.881529811
GOTERM_BP_DIRECT	GO:0007190~activation of adenylate cyclase activity	4	0.630914826	0.074961131	GLP1R, VIPR2, LGR5, TSHR	577	33	19256	4.045165695	1	0.896587505	0.881529811
GOTERM_BP_DIRECT	GO:0045600~positive regulation of fat cell differentiation	5	0.788643533	0.077703344	SFRP2, RARRES2, ZC3H12A, HTR2C, MEDAG	577	54	19256	3.090057128	1	0.925345469	0.9098048
GOTERM_BP_DIRECT	GO:0051966~regulation of synaptic transmission, glutamatergic	4	0.630914826	0.08046814	GRM5, GRM7, SYT1, DKK1	577	34	19256	3.926190233	1	0.927936421	0.912352239
GOTERM_BP_DIRECT	GO:0042476~odontogenesis	4	0.630914826	0.08046814	FGF8, COL1A2, SDC1, INHBA	577	34	19256	3.926190233	1	0.927936421	0.912352239
GOTERM_BP_DIRECT	GO:1905606~regulation of presynapse assembly	4	0.630914826	0.08046814	SLITRK1, SLITRK4, SLITRK6, CBLN1	577	34	19256	3.926190233	1	0.927936421	0.912352239
GOTERM_BP_DIRECT	GO:0032868~response to insulin	6	0.94637224	0.080701323	MC4R, LEP, GCNT1, RETN, PCK1, ICAM1	577	77	19256	2.600463661	1	0.927936421	0.912352239
GOTERM_BP_DIRECT	GO:0021854~hypothalamus development	3	0.47318612	0.081308777	GSX1, NKX2-1, NR0B1	577	16	19256	6.257365685	1	0.927936421	0.912352239
GOTERM_BP_DIRECT	GO:0044419~interspecies interaction between organisms	3	0.47318612	0.081308777	FCER2, CLEC4D, CD209	577	16	19256	6.257365685	1	0.927936421	0.912352239
GOTERM_BP_DIRECT	GO:0090399~replicative senescence	3	0.47318612	0.081308777	MME, SERPINE1, PLA2R1	577	16	19256	6.257365685	1	0.927936421	0.912352239
GOTERM_BP_DIRECT	GO:0010820~positive regulation of T cell chemotaxis	3	0.47318612	0.081308777	TNFSF14, CXCL13, CCR2	577	16	19256	6.257365685	1	0.927936421	0.912352239
GOTERM_BP_DIRECT	GO:0033630~positive regulation of cell adhesion mediated by integrin	3	0.47318612	0.081308777	FERMT1, SFRP2, LIF	577	16	19256	6.257365685	1	0.927936421	0.912352239
GOTERM_BP_DIRECT	GO:0070166~enamel mineralization	3	0.47318612	0.081308777	FAM20C, FAM20A, ITGB6	577	16	19256	6.257365685	1	0.927936421	0.912352239
GOTERM_BP_DIRECT	GO:0031667~response to nutrient levels	5	0.788643533	0.081916613	KRT18, MMP7, PRL, PAX2, FGF21	577	55	19256	3.033874271	1	0.930994206	0.91535867
GOTERM_BP_DIRECT	GO:0050832~defense response to fungus	4	0.630914826	0.086144915	RNASE7, DEFA3, S100A12, CTSG	577	35	19256	3.81401337	1	0.954104311	0.938080653
GOTERM_BP_DIRECT	GO:0097477~lateral motor column neuron migration	2	0.315457413	0.087085096	RELN, LHX1	577	3	19256	22.24841132	1	0.954104311	0.938080653
GOTERM_BP_DIRECT	GO:0045226~extracellular polysaccharide biosynthetic process	2	0.315457413	0.087085096	HAS1, HAS3	577	3	19256	22.24841132	1	0.954104311	0.938080653
GOTERM_BP_DIRECT	GO:0007207~phospholipase C-activating G-protein coupled acetylcholine receptor signaling pathway	2	0.315457413	0.087085096	CHRM2, CHRM1	577	3	19256	22.24841132	1	0.954104311	0.938080653
GOTERM_BP_DIRECT	GO:0042662~negative regulation of mesodermal cell fate specification	2	0.315457413	0.087085096	SFRP2, DKK1	577	3	19256	22.24841132	1	0.954104311	0.938080653
GOTERM_BP_DIRECT	GO:0072049~comma-shaped body morphogenesis	2	0.315457413	0.087085096	LHX1, HES5	577	3	19256	22.24841132	1	0.954104311	0.938080653
GOTERM_BP_DIRECT	GO:1904640~response to methionine	2	0.315457413	0.087085096	PCK1, FGF21	577	3	19256	22.24841132	1	0.954104311	0.938080653
GOTERM_BP_DIRECT	GO:0015722~canalicular bile acid transport	2	0.315457413	0.087085096	AQP9, ABCB11	577	3	19256	22.24841132	1	0.954104311	0.938080653
GOTERM_BP_DIRECT	GO:2000635~negative regulation of primary miRNA processing	2	0.315457413	0.087085096	IL6, LIN28B	577	3	19256	22.24841132	1	0.954104311	0.938080653
GOTERM_BP_DIRECT	GO:0042119~neutrophil activation	3	0.47318612	0.090384192	CXCL6, CXCL8, CTSG	577	17	19256	5.88928535	1	0.970124086	0.953831385
GOTERM_BP_DIRECT	GO:0055078~sodium ion homeostasis	3	0.47318612	0.090384192	SCNN1G, MC3R, SCNN1B	577	17	19256	5.88928535	1	0.970124086	0.953831385
GOTERM_BP_DIRECT	GO:0045779~negative regulation of bone resorption	3	0.47318612	0.090384192	IL6, IAPP, CARTPT	577	17	19256	5.88928535	1	0.970124086	0.953831385
GOTERM_BP_DIRECT	GO:0060384~innervation	3	0.47318612	0.090384192	PRKCG, GABRB2, SLITRK6	577	17	19256	5.88928535	1	0.970124086	0.953831385
GOTERM_BP_DIRECT	GO:0030194~positive regulation of blood coagulation	3	0.47318612	0.090384192	SERPINE1, EMILIN1, THBS1	577	17	19256	5.88928535	1	0.970124086	0.953831385
GOTERM_BP_DIRECT	GO:0045165~cell fate commitment	5	0.788643533	0.090672423	FGF8, NEUROD4, ROR2, WNT2, GDF7	577	57	19256	2.927422542	1	0.970124086	0.953831385
GOTERM_BP_DIRECT	GO:0001933~negative regulation of protein phosphorylation	6	0.94637224	0.091509859	MAS1, IGFBP3, ZC3H12A, BDKRB1, FBLN1, XDH	577	80	19256	2.502946274	1	0.975274339	0.958895142
GOTERM_BP_DIRECT	GO:0072593~reactive oxygen species metabolic process	4	0.630914826	0.09198625	IL19, CCN1, PLA2R1, PAX2	577	36	19256	3.708068554	1	0.976551698	0.960151049
GOTERM_BP_DIRECT	GO:0016485~protein processing	6	0.94637224	0.095270489	PCSK2, ADAMTS2, MME, IL1R2, KLK13, CTSG	577	81	19256	2.472045703	1	1	0.983564646
GOTERM_BP_DIRECT	GO:0015804~neutral amino acid transport	3	0.47318612	0.099739129	SLC6A17, SLC6A15, SLC1A6	577	18	19256	5.562102831	1	1	0.983564646
GOTERM_BP_DIRECT	GO:0046426~negative regulation of JAK-STAT cascade	3	0.47318612	0.099739129	SOCS3, BCL3, HMGA2	577	18	19256	5.562102831	1	1	0.983564646
GOTERM_BP_DIRECT	GO:1903428~positive regulation of reactive oxygen species biosynthetic process	3	0.47318612	0.099739129	LCN2, MMP8, GRIN1	577	18	19256	5.562102831	1	1	0.983564646
GOTERM_BP_DIRECT	GO:0036342~post-anal tail morphogenesis	3	0.47318612	0.099739129	SFRP2, RIPPLY2, TBXT	577	18	19256	5.562102831	1	1	0.983564646
GOTERM_CC_DIRECT	GO:0005576~extracellular region	182	28.70662461	1.36E-41	FCN1, CSF3, CSF2, COL12A1, SERPINE1, PRF1, F13A1, CXCL13, LOXL1, FGF3, LIPF, FGF8, IL36B, IBSP, LIPN, TNFSF11, TNR, NRTN, ROPN1L, CCN1, EPHB1, MUCL1, IL1R1, IGFBP3, IL1R2, SPINK6, SPINK5, PSG1, PCOLCE, PDYN, DKK1, EREG, SFRP2, OLFM3, SNORC, LOX, RBP3, PAPPA, COL8A1, IAPP, PLA2R1, MXRA5, PTGFR, COL13A1, PCDH15, KLK5, KLK4, FBLN1, LTBP2, LYPD8, ADAMTS14, ADAMTS19, LCN15, ARSI, S100A12, IL36RN, PI3,…	607	2127	20472	2.88586147	5.39E-39	5.39E-39	5.05E-39
GOTERM_CC_DIRECT	GO:0005615~extracellular space	167	26.34069401	3.59E-38	FCN1, CSF3, IL1RN, CSF2, COL12A1, SERPINE1, F13A1, IL5RA, CXCL13, ACTG2, LOXL1, FGF3, ICAM1, PODNL1, FGF8, IL36B, IBSP, ANPEP, TNFSF11, TNR, KRTDAP, IGFBP3, BTN1A1, PCOLCE, CARTPT, DKK1, EREG, SFRP2, OLFM3, LOX, RBP3, PAPPA, COL8A1, IAPP, FREM3, C17ORF99, COL13A1, PCDH15, KLK5, DPT, FBLN1, LTBP2, CD1B, LYPD8, SCUBE1, S100A12, IL36RN, SFN, PI3, IGFBP6, TAC1, WNT2, FGF21, TNFSF14, RARRES2, RARRES1,…	607	1936	20472	2.9092611	1.42E-35	7.10E-36	6.66E-36
GOTERM_CC_DIRECT	GO:0005887~integral component of plasma membrane	123	19.40063091	3.52E-25	CHRM2, VIPR2, CHRM1, PCDH11Y, AQP9, ICAM1, CLEC5A, TNFSF11, ROS1, EPHB1, SLC15A1, EPHA7, EPHA6, KCNH5, SLC6A17, IL1R1, KCNH8, SLC6A15, BTN1A1, GABRG3, GABRG2, EREG, SCNN1G, SCNN1B, KLRF2, ADAM8, ROR2, PLA2R1, C17ORF99, PTGFR, SLC22A6, CHRNA2, C5AR1, PCDH15, GPR83, SLC1A6, TRHDE, MCHR2, ADGRG3, KCNV1, HCAR3, ASIC5, ADGRG7, HRH3, NPBWR2, CLCA4, CD163, GPR15, HTR1E, KLRC2, TNFRSF9, HTR1A, OR4N2, SEL…	607	1508	20472	2.750903474	1.39E-22	4.64E-23	4.35E-23
GOTERM_CC_DIRECT	GO:0031012~extracellular matrix	41	6.466876972	7.10E-18	LRRC15, COL13A1, FBLN1, LTBP2, THBS1, THSD4, CPN2, ADAMTS14, ADAMTS2, RELN, ADAMTS19, ADAMTS1, EPYC, SPOCK3, COL10A1, PI3, TIMP1, CCN1, MMP7, MMP1, LUM, RARRES2, MMP3, TFPI2, MMP8, MMP10, ADAMTS20, COL1A1, COL3A1, MMP13, COL1A2, COL5A1, LOX, COL6A2, COL6A1, COL6A3, COL8A1, CHI3L1, MMP19, PTX3, TGFBI	607	259	20472	5.338947797	2.81E-15	7.03E-16	6.59E-16
GOTERM_CC_DIRECT	GO:0005886~plasma membrane	241	38.0126183	2.10E-16	IL1RN, VIPR2, AQP9, SERPINE1, PRF1, CBLC, ICAM1, ANPEP, TNFSF11, EPHB1, PRKCG, UNC13C, EPHA7, EPHA6, MUCL1, IL1R1, IL1R2, SLC6A15, PSG1, OR2L3, OR2L2, MCEMP1, PDYN, GABRG3, DKK1, GABRG2, ANTXRL, ENTHD1, PTGFR, GRB7, SLC22A6, COL13A1, PCDH15, OR2K2, FPR2, PPL, CD1B, LYPD8, NPBWR2, S100A12, KCNN4, GPR15, TNFSF14, SIGLEC12, APCDD1L, IL31RA, OR4N2, IL22RA1, MARCO, GJB2, FXYD4, CD209, TNFSF4, PNOC, TR…	607	5066	20472	1.604439845	8.79E-14	1.66E-14	1.56E-14
GOTERM_CC_DIRECT	GO:0005581~collagen trimer	21	3.312302839	2.24E-12	FCN1, COL13A1, MMP1, COL12A1, PCOLCE, MMP8, C1QL3, COL1A1, MARCO, COL3A1, COL1A2, COL5A1, LOX, COL6A2, COL6A1, COL21A1, COL6A3, COL10A1, EMILIN1, TIMP1, COL6A5	607	92	20472	7.69844567	8.86E-10	1.48E-10	1.38E-10
GOTERM_CC_DIRECT	GO:0043005~neuron projection	35	5.520504732	1.06E-08	PCSK2, GABRB2, STOML3, PLPPR1, CHRNA2, GRP, PTGS2, SYNPR, GRM5, GLRA3, RELN, NPBWR2, PRLHR, BDKRB1, SLC17A7, KCNN4, EPHB1, PACSIN1, GABRA1, EPHA7, EPHA6, SYT1, HTR3B, SSTR1, OPRM1, SSTR2, GABRG3, GABRG2, GRIN1, SSTR5, KISS1, FOSL1, GPR149, CNTN3, CAMK1G	607	379	20472	3.114586639	4.19E-06	5.99E-07	5.61E-07
GOTERM_CC_DIRECT	GO:0016021~integral component of membrane	219	34.54258675	9.11E-08	VIPR2, PGAP4, AQP9, PRF1, KLHDC7A, ICAM1, SYNPR, NDST4, ANPEP, CYP1B1, TNFSF11, EPHB1, IER3, EPHA6, IL1R1, IL1R2, SLC6A15, OR2L3, OR2L2, MCEMP1, GABRG3, GABRG2, SNORC, SOAT2, ANTXRL, PAPPA, CTXN3, PTGES, FREM3, PTGFR, SLC22A6, PCDH15, OR2K2, FPR2, CD1B, NPBWR2, KCNN4, GPR15, TNFSF14, SIGLEC12, APCDD1L, IL31RA, OR4N2, TEX38, IL22RA1, COL1A1, MARCO, GJB2, CD209, TNFSF4, TREML2, GALNTL5, SDC1, SLC22…	607	5406	20472	1.366279825	3.61E-05	4.51E-06	4.22E-06
GOTERM_CC_DIRECT	GO:0009986~cell surface	45	7.097791798	1.96E-07	PTPRT, CNTNAP2, CLSTN2, C5AR1, PLG, ABCB11, CD1B, THBS1, AREG, ICAM1, THBD, SCUBE1, MRC1, CLEC5A, SLITRK6, TNR, CTSG, ITGB6, ROS1, MMP7, CR1, KCNH5, MME, ITGA3, FGG, PLAUR, CD8B2, PSG1, HTR3B, TSHR, GRIN1, CEACAM3, MAS1, FAP, CD209, ANTXRL, TNFSF4, TREML2, SDC1, ADAM8, ROR2, PLA2R1, MET, DSCAML1, LTF	607	638	20472	2.378830055	7.75E-05	8.61E-06	8.07E-06
GOTERM_CC_DIRECT	GO:0035580~specific granule lumen	13	2.050473186	2.27E-07	ORM1, CXCL1, RETN, MMP8, ORM2, LRG1, TCN1, LRRC7, LCN2, CHI3L1, PTX3, FOLR3, LTF	607	62	20472	7.071690493	8.99E-05	8.99E-06	8.42E-06
GOTERM_CC_DIRECT	GO:0045202~synapse	37	5.835962145	5.39E-07	CHRM2, GABRB2, CHRM1, CHRNA2, KCNC2, PCDH15, CACNA1B, HTR2C, SLC1A6, GLRA3, HRH3, SLITRK1, KIF5A, TAC1, PAK5, PACSIN1, UNC13C, GABRA1, MME, HTR1E, HTR1A, CARTPT, HTR3B, PDYN, SYN2, GABRG3, IGFN1, GABRG2, GRIN1, GJD2, OLFM3, ACTBL2, SYT10, PNOC, MDM2, DSCAML1, CBLN1	607	488	20472	2.557133983	2.14E-04	1.94E-05	1.82E-05
GOTERM_CC_DIRECT	GO:0009897~external side of plasma membrane	34	5.362776025	2.45E-06	FCN1, IL5RA, CD1B, THBS1, ICAM1, THBD, FGF8, SCUBE1, CXCR1, ANPEP, CCR8, ITGB6, CCR2, CD163, KLRC2, ITGA3, IL1R1, TNFRSF9, BTN1A1, FGG, IL31RA, SELE, GFRA4, SCNN1G, FCER2, KRT18, CLEC4D, CD209, SCNN1B, IL2RA, ITGA11, SDC1, FCGR2B, IL7R	607	456	20472	2.514696957	9.69E-04	8.08E-05	7.57E-05
GOTERM_CC_DIRECT	GO:0030425~dendrite	31	4.889589905	5.01E-05	PCSK2, CHRM2, CNTNAP2, CHRM1, CLSTN2, KCNC2, HTR2C, SEPTIN14, GLRA3, RELN, GRM7, HRH3, CACNG3, EPHB1, CCR2, PRKCG, EPHA7, MME, HTR1E, KCNB2, KCNIP4, HTR1A, KLHL1, CCK, OPRM1, PDYN, GRIN1, MLPH, PNOC, ROR2, HCN1	607	460	20472	2.272874436	0.019625754	0.001524646	0.001428393
GOTERM_CC_DIRECT	GO:0045211~postsynaptic membrane	16	2.523659306	7.35E-05	CHRM2, GABRB2, GABRA1, CHRM1, CHRNA2, CLSTN2, COL13A1, KCNC2, HTR3B, GABRG3, GABRG2, GRIN1, GLRA3, GRM7, CBLN1, KCTD16	607	158	20472	3.415344191	0.028690232	0.002079198	0.001947935
GOTERM_CC_DIRECT	GO:0005788~endoplasmic reticulum lumen	23	3.627760252	1.26E-04	COL13A1, IGFBP3, COL12A1, FGG, PLAUR, PTGS2, THBS1, COL1A1, COL3A1, IL6, COL1A2, COL5A1, COL6A2, P4HA3, COL6A1, COL21A1, COL6A3, ARSI, COL8A1, FAM20C, COL10A1, TIMP1, CCN1	607	306	20472	2.535000162	0.048734717	0.00333061	0.003120344
GOTERM_CC_DIRECT	GO:0008076~voltage-gated potassium channel complex	11	1.735015773	1.51E-04	DPP10, KCNV1, CNTNAP2, KCNG4, KCNC2, KCNS2, KCNB2, LRRC38, KCNIP4, KCNA4, KCNN4	607	82	20472	4.52428979	0.058046367	0.00373717	0.003501237
GOTERM_CC_DIRECT	GO:1904724~tertiary granule lumen	9	1.41955836	2.01E-04	ORM1, LRG1, TCN1, CXCL1, PTX3, FOLR3, PPBP, MMP8, LTF	607	55	20472	5.518885727	0.076509582	0.00468158	0.004386026
GOTERM_CC_DIRECT	GO:0043235~receptor complex	18	2.839116719	2.67E-04	EPHA7, EPHA6, KLRC2, ITGA3, VDR, IL31RA, IL5RA, TSHR, GFRA4, PEX5L, GRM7, ITGB6, ROR2, PLA2R1, MET, ROS1, EPHB1, KCTD16	607	217	20472	2.797591843	0.100387954	0.00587653	0.005505537
GOTERM_CC_DIRECT	GO:0070161~anchoring junction	29	4.574132492	5.65E-04	CHRM2, GABRB2, CHRM1, CHRNA2, CLSTN2, KCNC2, RIMS2, SYNPR, GLRA3, NETO1, SLITRK1, SLC17A7, PACSIN1, UNC13C, GABRA1, SYT1, SLC6A17, IL31RA, GAD2, ATP2B3, SYN2, GABRG3, GABRG2, GRIN1, OLFM3, LRRC7, DSCAML1, CBLN1, KCTD16	607	481	20472	2.033407885	0.200535671	0.011776323	0.011032868
GOTERM_CC_DIRECT	GO:0031093~platelet alpha granule lumen	9	1.41955836	7.89E-04	ORM1, FGG, SERPINE1, F13A1, PLG, PPBP, TIMP1, THBS1, ORM2	607	67	20472	4.530428582	0.268559284	0.015630782	0.01464399
GOTERM_CC_DIRECT	GO:0032590~dendrite membrane	6	0.94637224	0.002007067	GABRA1, KCNC2, TACR3, OPRM1, GABRG3, GABRG2	607	31	20472	6.527714301	0.548688294	0.03782763	0.035439522
GOTERM_CC_DIRECT	GO:0042734~presynaptic membrane	8	1.261829653	0.002101535	RIMS2, FOSL1, UNC13C, SYT1, KCNC2, IL31RA, GAD2, KCTD16	607	61	20472	4.423150674	0.565293221	0.03782763	0.035439522
GOTERM_CC_DIRECT	GO:0030141~secretory granule	10	1.577287066	0.002675442	PCSK2, COL1A1, KLK13, KLK5, KLK4, CTSG, CARTPT, THBS1, FSTL4, LTF	607	99	20472	3.406719585	0.653854041	0.046064127	0.043156039
GOTERM_CC_DIRECT	GO:0060076~excitatory synapse	6	0.94637224	0.003479876	SYT1, NETO1, ITGA3, SLC17A7, CACNG3, GRIN1	607	35	20472	5.781689809	0.748530612	0.057417948	0.053793077
GOTERM_CC_DIRECT	GO:0098978~glutamatergic synapse	22	3.470031546	0.003899754	CHRM2, PTPRT, EPHA7, CHRM1, SYT1, SLC6A17, CLSTN2, ATP2B3, PLG, SLC1A6, SYN2, GABRG2, GRM5, NETO1, ACTBL2, SLITRK1, SLITRK4, TNR, MAL2, CACNG3, EPHB1, CBLN1	607	373	20472	1.989231972	0.787182782	0.061772102	0.057872349
GOTERM_CC_DIRECT	GO:0071944~cell periphery	7	1.104100946	0.005078569	FERMT1, KRT18, SNORC, KRT17, ITGA3, ODAM, ACTG2	607	54	20472	4.3719568	0.866844449	0.077350505	0.072467266
GOTERM_CC_DIRECT	GO:0035579~specific granule membrane	9	1.41955836	0.005555976	ADGRG3, CEACAM3, CLEC4D, CLEC5A, PLAUR, ADAM8, MCEMP1, FPR2, CD177	607	91	20472	3.335590275	0.889892837	0.081487645	0.076343223
GOTERM_CC_DIRECT	GO:0005882~intermediate filament	11	1.735015773	0.006254081	KRT222, KRT80, KRT18, KRT17, KRT15, KRT79, NEFM, KRT31, KRT75, PPL, INA	607	133	20472	2.78941175	0.916623864	0.08845058	0.082866578
GOTERM_CC_DIRECT	GO:0099061~integral component of postsynaptic density membrane	7	1.104100946	0.006625202	PTPRT, EPHA7, CHRM1, CLSTN2, NETO1, SLITRK1, CACNG3	607	57	20472	4.141853811	0.928087809	0.088980893	0.083363413
GOTERM_CC_DIRECT	GO:0005604~basement membrane	9	1.41955836	0.006740977	FRAS1, COL5A1, ADAMTS1, LAMA3, FBLN1, TIMP1, TGFBI, LOXL1, FREM3	607	94	20472	3.229135266	0.931331501	0.088980893	0.083363413
GOTERM_CC_DIRECT	GO:0030424~axon	20	3.154574132	0.011600312	CNTNAP2, SYT1, MME, KCNC2, IL31RA, GAD2, KCNA4, CCK, SEPTIN14, OPRM1, SYT8, GABRG2, GRM7, ACTBL2, NEFM, NRTN, TAC1, DSCAML1, EPHB1, HCN1	607	361	20472	1.868505479	0.990152874	0.148184629	0.138829538
GOTERM_CC_DIRECT	GO:0098685~Schaffer collateral - CA1 synapse	8	1.261829653	0.014631757	GRM5, EPHA7, CHRM1, TNR, PLG, CACNG3, SYN2, INA	607	87	20472	3.101289553	0.997082369	0.181067993	0.169636933
GOTERM_CC_DIRECT	GO:0030672~synaptic vesicle membrane	8	1.261829653	0.016412889	UNC13C, SYNPR, SYT1, GAD2, SLC17A7, MCTP2, SYT8, SYN2	607	89	20472	3.031597653	0.998574785	0.196954666	0.184520659
GOTERM_CC_DIRECT	GO:1902711~GABA-A receptor complex	4	0.630914826	0.017566805	GABRB2, GABRA1, GABRG3, GABRG2	607	19	20472	7.100320819	0.999104637	0.204601617	0.191684848
GOTERM_CC_DIRECT	GO:0098982~GABA-ergic synapse	7	1.104100946	0.02362722	GABRB2, GABRA1, SLC6A17, SLITRK1, ATP2B3, GABRG3, GABRG2	607	75	20472	3.147808896	0.999922767	0.267325112	0.250448527
GOTERM_CC_DIRECT	GO:0070062~extracellular exosome	82	12.93375394	0.026777346	GABRB2, H2AW, ORM1, IL1RN, STEAP4, COL12A1, SERPINE1, ORM2, ACTG2, ICAM1, RIMS2, CA1, ANPEP, CTSG, EMILIN1, TIMP1, EPHB1, CD177, MMP7, CR1, MME, ITGA3, FGG, KRT79, PCOLCE, KRT75, KRT31, KRT74, FCER2, SCNN1G, ACTBL2, COL6A2, ARMC3, SCNN1B, COL6A1, COL6A3, FAM20C, CHI3L1, FAM20A, MXRA5, LTF, LRRC15, SLC22A6, C5ORF46, LAMA3, TMPRSS2, FBLN1, LTBP2, PLG, RETN, ABCB11, MACROH2A2, TRHDE, THBS1, PPL, THS…	607	2218	20472	1.246877799	0.99997852	0.287451654	0.269304453
GOTERM_CC_DIRECT	GO:0031232~extrinsic component of external side of plasma membrane	3	0.47318612	0.027434014	FCN1, PLG, WNT2	607	9	20472	11.24217463	0.999983558	0.287451654	0.269304453
GOTERM_CC_DIRECT	GO:0030285~integral component of synaptic vesicle membrane	5	0.788643533	0.027583745	SYNPR, SLC6A17, SYT1, MAL2, SLC17A7	607	39	20472	4.323913319	0.999984531	0.287451654	0.269304453
GOTERM_CC_DIRECT	GO:0001533~cornified envelope	6	0.94637224	0.030177344	SERPINB2, KRT17, DSG1, PI3, KRT75, PPL	607	59	20472	3.429815989	0.999994628	0.306416107	0.287071656
GOTERM_CC_DIRECT	GO:0043204~perikaryon	11	1.735015773	0.031295416	PCSK2, CNTNAP2, GLRA3, KCNC2, KCNB2, KIF5A, NGB, CCK, SEPTIN14, OPRM1, CCR2	607	171	20472	2.169542472	0.999996598	0.309824618	0.290264983
GOTERM_CC_DIRECT	GO:1905370~serine-type endopeptidase complex	3	0.47318612	0.040310721	FCN1, THBD, PLAUR	607	11	20472	9.198142879	0.999999916	0.389342571	0.364762863
GOTERM_CC_DIRECT	GO:0099056~integral component of presynaptic membrane	6	0.94637224	0.04565089	CHRM2, CHRM1, ATP2B3, OPRM1, SLC1A6, CDH9	607	66	20472	3.066047626	0.999999991	0.430422675	0.403249526
GOTERM_CC_DIRECT	GO:0031225~anchored component of membrane	8	1.261829653	0.046901572	SYCE1, PLAUR, GAD2, CNTN3, MDGA2, GFRA4, OPCML, LYPD8	607	111	20472	2.43074046	0.999999995	0.431930752	0.404662396
GOTERM_CC_DIRECT	GO:0030669~clathrin-coated endocytic vesicle membrane	6	0.94637224	0.056271903	CHRM2, SYT1, ROR2, IL7R, AREG, EREG	607	70	20472	2.890844905	1	0.506447127	0.474474455
GOTERM_CC_DIRECT	GO:0005584~collagen type I trimer	2	0.315457413	0.058327974	COL1A1, COL1A2	607	2	20472	33.72652389	1	0.513286167	0.480881737
GOTERM_CC_DIRECT	GO:0070821~tertiary granule membrane	6	0.94637224	0.065093562	CLEC4D, CLEC5A, ADAM8, MCEMP1, FPR2, CD177	607	73	20472	2.772043059	1	0.560370668	0.524993732
GOTERM_CC_DIRECT	GO:0072562~blood microparticle	9	1.41955836	0.066809302	ORM1, FGG, HSPA6, F13A1, PLG, ANGPTL4, ORM2, ACTG2, CPN2	607	145	20472	2.093370448	1	0.560424062	0.525043755
GOTERM_CC_DIRECT	GO:0016342~catenin complex	4	0.630914826	0.067930189	CDH12, CDH9, CDH18, CDH7	607	32	20472	4.215815486	1	0.560424062	0.525043755
GOTERM_CC_DIRECT	GO:0030667~secretory granule membrane	7	1.104100946	0.079356709	CR1, MME, CXCR1, ANPEP, C5AR1, LILRB3, CD177	607	101	20472	2.337481854	1	0.641331768	0.600843651
GOTERM_CC_DIRECT	GO:0043195~terminal bouton	5	0.788643533	0.08375244	UNC13C, KCNC2, CCK, GRIN1, CNGB1	607	56	20472	3.011296776	1	0.663319321	0.621443101
GOTERM_CC_DIRECT	GO:0005589~collagen type VI trimer	2	0.315457413	0.086205514	COL6A1, COL6A3	607	3	20472	22.48434926	1	0.66338433	0.621504006
GOTERM_CC_DIRECT	GO:0031091~platelet alpha granule	3	0.47318612	0.088786287	FGG, PPBP, THBS1	607	17	20472	5.95173951	1	0.66338433	0.621504006
GOTERM_CC_DIRECT	GO:0098688~parallel fiber to Purkinje cell synapse	3	0.47318612	0.088786287	UNC13C, ATP2B3, CBLN1	607	17	20472	5.95173951	1	0.66338433	0.621504006
GOTERM_MF_DIRECT	GO:0005201~extracellular matrix structural constituent	25	3.943217666	6.24E-12	COL13A1, LAMA3, DPT, FBLN1, LTBP2, THBS1, THSD4, COL10A1, EMILIN1, CCN1, SBSPON, LUM, FGG, TFPI2, PCOLCE, MFAP5, COL1A1, COL3A1, FRAS1, COL1A2, COL5A1, COL8A1, CHI3L1, TGFBI, MXRA5	584	138	18811	5.835256601	4.54E-09	4.54E-09	4.37E-09
GOTERM_MF_DIRECT	GO:0008009~chemokine activity	15	2.365930599	2.17E-10	CCL24, CXCL6, CCL13, CCL11, CXCL8, CCL20, CXCL1, PPBP, CXCL13, CXCL3, CXCL2, CXCL5, CCL7, CCL18, CCL26	584	50	18811	9.663184932	1.58E-07	7.88E-08	7.59E-08
GOTERM_MF_DIRECT	GO:0030020~extracellular matrix structural constituent conferring tensile strength	13	2.050473186	2.44E-09	COL13A1, COL12A1, COL1A1, COL3A1, COL1A2, COL5A1, COL6A2, COL6A1, COL21A1, COL6A3, COL8A1, COL10A1, COL6A5	584	41	18811	10.21312229	1.77E-06	5.91E-07	5.69E-07
GOTERM_MF_DIRECT	GO:0005125~cytokine activity	25	3.943217666	6.75E-09	C17ORF99, CSF3, IL1RN, CSF2, IL20, IL24, AREG, IL36B, TNFSF11, IL36RN, TIMP1, WNT2, IL11, TNFSF14, CD70, GDF15, LIF, OSM, IL19, INHBA, GDF7, IL6, CLCF1, TNFSF4, IL9	584	192	18811	4.194090682	4.91E-06	1.23E-06	1.18E-06
GOTERM_MF_DIRECT	GO:0008083~growth factor activity	22	3.470031546	4.81E-08	IL11, CSF3, CSF2, GDF15, LIF, OSM, CXCL1, PPBP, INHBA, AREG, DKK1, FGF3, EREG, GDF7, FGF17, IL6, FGF8, CLCF1, IL9, NRTN, TIMP1, FGF21	584	166	18811	4.268876877	3.49E-05	6.99E-06	6.73E-06
GOTERM_MF_DIRECT	GO:0045236~CXCR chemokine receptor binding	8	1.261829653	1.37E-07	CXCL6, CXCL8, CXCL1, PPBP, CXCL13, CXCL3, CXCL2, CXCL5	584	15	18811	17.17899543	9.99E-05	1.66E-05	1.60E-05
GOTERM_MF_DIRECT	GO:0004888~transmembrane signaling receptor activity	22	3.470031546	4.46E-07	C17ORF99, GLP1R, GABRB2, CHRNA2, KLRC2, IL1R1, HTR3B, LILRB3, SELE, GABRG3, LYVE1, LILRB5, ICAM1, FCRLA, MARCO, THBD, GLRA3, ANTXRL, MRC1, CD300E, FCGR2B, LGR5	584	189	18811	3.749383924	3.24E-04	4.63E-05	4.46E-05
GOTERM_MF_DIRECT	GO:0004222~metalloendopeptidase activity	17	2.681388013	9.29E-07	MMP7, MME, MMP1, MMP3, MMP8, THSD4, MMP10, ADAMTS20, ADAMTS2, ADAMTS14, MMP13, ADAMTS1, ADAMTS19, PAPPA, MMP19, ADAM8, CLCA4	584	120	18811	4.563170662	6.75E-04	8.44E-05	8.13E-05
GOTERM_MF_DIRECT	GO:0042923~neuropeptide binding	9	1.41955836	3.41E-06	MC4R, MC3R, NPBWR2, GPR149, PRLHR, OPRM1, SSTR1, SSTR2, SSTR5	584	31	18811	9.351469289	0.002474231	2.75E-04	2.65E-04
GOTERM_MF_DIRECT	GO:0048018~receptor agonist activity	11	1.735015773	8.80E-06	CCL24, CCL11, SFRP2, TAFA2, CTSG, CXCL13, TAC1, WNT2, AREG, EREG, CCL26	584	57	18811	6.216083874	0.006376409	6.04E-04	5.81E-04
GOTERM_MF_DIRECT	GO:0030594~neurotransmitter receptor activity	13	2.050473186	9.13E-06	CHRM2, GABRB2, GABRA1, CHRM1, CHRNA2, HTR1E, HTR1A, HTR2C, HTR3B, GABRG3, GABRG2, GLRA3, HRH3	584	83	18811	5.04503631	0.006618203	6.04E-04	5.81E-04
GOTERM_MF_DIRECT	GO:0004252~serine-type endopeptidase activity	20	3.154574132	1.01E-05	PCSK2, TMPRSS9, MMP7, MMP1, MMP3, PRSS48, KLK13, KLK5, TMPRSS2, KLK4, PLG, MMP8, MMP10, MMP13, FAP, MMP19, ADAM8, CTSG, TPSAB1, LTF	584	194	18811	3.320682107	0.007332209	6.13E-04	5.90E-04
GOTERM_MF_DIRECT	GO:0005178~integrin binding	18	2.839116719	1.10E-05	ITGA3, LAMA3, FBLN1, THBS1, ICAM1, FCER2, FERMT1, COL3A1, SFRP2, COL5A1, FAP, IBSP, LGALS12, ITGA11, TGFBI, ITGB6, CCN1, CD177	584	161	18811	3.601186931	0.007935714	6.13E-04	5.90E-04
GOTERM_MF_DIRECT	GO:0005249~voltage-gated potassium channel activity	11	1.735015773	2.92E-05	KCNV1, KCNG4, KCNH5, KCNK9, KCNC2, KCNS2, KCNB2, LRRC38, KCNH8, KCNA4, HCN1	584	65	18811	5.451027397	0.021008593	0.001516579	0.001460255
GOTERM_MF_DIRECT	GO:0042277~peptide binding	11	1.735015773	4.36E-05	MAS1, MME, ANPEP, NPBWR2, GPR149, BDKRB1, OPRM1, SSTR1, SSTR2, TRHDE, SSTR5	584	68	18811	5.210540894	0.031233031	0.002115366	0.002036804
GOTERM_MF_DIRECT	GO:0008236~serine-type peptidase activity	10	1.577287066	7.82E-05	DPP10, RELN, FAP, RBP3, KLK5, KLK4, TMPRSS2, CTSG, PLG, TPSAB1	584	59	18811	5.459426515	0.055277423	0.003553859	0.003421872
GOTERM_MF_DIRECT	GO:0038023~signaling receptor activity	20	3.154574132	1.14E-04	TNFRSF9, BTN1A1, PLAUR, FPR2, LILRB3, TREM1, LYVE1, TSHR, GFRA4, GRIN1, ICAM1, THBD, ANPEP, ANTXRL, MRC1, TREML2, ITGB6, FOLR3, PLA2R1, IL18R1	584	231	18811	2.78879796	0.079481188	0.00487136	0.004690443
GOTERM_MF_DIRECT	GO:0002020~protease binding	13	2.050473186	1.42E-04	IL1R1, CD70, ITGA3, SERPINE1, COL1A1, COL3A1, COL1A2, FAP, BDKRB2, LCN2, FAM20C, TIMP1, CD177	584	109	18811	3.841633153	0.098380362	0.005753064	0.005539402
GOTERM_MF_DIRECT	GO:0048020~CCR chemokine receptor binding	7	1.104100946	2.23E-04	CCL24, CCL13, CCL11, CCL7, CCL20, CCL18, CCL26	584	29	18811	7.774976382	0.149822537	0.008541687	0.008224458
GOTERM_MF_DIRECT	GO:0005518~collagen binding	10	1.577287066	2.40E-04	LRRC15, MMP13, LOX, ITGA3, LUM, COL6A2, ITGA11, COL6A1, PCOLCE, TGFBI	584	68	18811	4.736855359	0.1598866	0.008709876	0.008386401
GOTERM_MF_DIRECT	GO:0048407~platelet-derived growth factor binding	5	0.788643533	2.53E-04	COL1A1, COL3A1, COL1A2, COL5A1, COL6A1	584	11	18811	14.64118929	0.168203503	0.008768768	0.008443106
GOTERM_MF_DIRECT	GO:0005230~extracellular ligand-gated ion channel activity	7	1.104100946	2.72E-04	GABRB2, GABRA1, GLRA3, CHRNA2, HTR3B, GABRG3, GABRG2	584	30	18811	7.515810502	0.179321667	0.00898169	0.00864812
GOTERM_MF_DIRECT	GO:0001968~fibronectin binding	7	1.104100946	3.94E-04	LRRC15, SFRP2, ITGA3, IGFBP3, FBLN1, IGFBP6, THBS1	584	32	18811	7.046072346	0.248869114	0.012439958	0.011977952
GOTERM_MF_DIRECT	GO:0008201~heparin binding	15	2.365930599	0.0011998	CXCL6, CXCL8, MMP7, COL13A1, LRTM2, LTBP2, PCOLCE, CXCL13, THBS1, COL5A1, CCL7, ADAMTS1, CTSG, CCN1, LTF	584	176	18811	2.745222992	0.582210795	0.036343941	0.034994166
GOTERM_MF_DIRECT	GO:0005102~receptor binding	25	3.943217666	0.00145426	FCN1, CCL13, GRP, LAMA3, SERPINE1, PLG, CXCL1, TNR, NRTN, IGFBP6, WNT2, TNFSF14, EDN3, CD70, RARRES2, BTN1A1, FGG, LIF, PLAUR, ANGPTL7, CLCF1, TNFSF4, IAPP, OSTN, ANGPTL4	584	396	18811	2.033498513	0.652856392	0.042289889	0.040719288
GOTERM_MF_DIRECT	GO:0008237~metallopeptidase activity	9	1.41955836	0.001551076	ADAMTS2, MMP7, MME, ADAMTS1, ANPEP, PAPPA, MMP3, ADAM8, TRHDE	584	71	18811	4.083035887	0.676484355	0.043370476	0.041759743
GOTERM_MF_DIRECT	GO:0004930~G-protein coupled receptor activity	40	6.309148265	0.002179694	VIPR2, C5AR1, OR4K2, OR2K2, GPR83, FPR2, MC4R, HCAR2, ADGRG3, HCAR3, PROKR2, GRM5, ADGRG7, GRM7, CXCR1, NPBWR2, BDKRB2, PRLHR, BDKRB1, FFAR3, GPR39, GPR15, MRGPRX3, HTR1E, OR2L3, OR2L2, OR4N2, GPR50, PTH2R, SSTR1, OR10Q1, OPRM1, SSTR2, SSTR5, MAS1, MC3R, GPR142, OR2L13, GPR149, LGR5	584	776	18811	1.660341054	0.795332205	0.057630547	0.05549021
GOTERM_MF_DIRECT	GO:0005509~calcium ion binding	39	6.151419558	0.002219608	RYR2, PCDHGB6, CLSTN2, PCDH11Y, CAPSL, PCDH15, CACNA1B, PRF1, CBLC, FBLN1, LTBP2, THBS1, CDH9, FSTL4, CDH7, THBD, SCUBE1, GRM7, SPOCK3, CHP2, S100A12, UNC13C, PCDHGA7, SYT1, KCNIP4, SYT8, DLK1, GRIN1, GJB2, MMP13, SYT10, CDH12, FAM20C, DSG1, CDHR4, ADAM8, MCTP2, DNASE1L3, CDH18	584	752	18811	1.670497395	0.801198575	0.057630547	0.05549021
GOTERM_MF_DIRECT	GO:0005231~excitatory extracellular ligand-gated ion channel activity	7	1.104100946	0.003150402	GABRB2, GABRA1, GLRA3, CHRNA2, HTR3B, GABRG3, GABRG2	584	47	18811	4.797325853	0.899133541	0.078977327	0.076044194
GOTERM_MF_DIRECT	GO:0004993~G-protein coupled serotonin receptor activity	6	0.94637224	0.003716695	CHRM2, CHRM1, HRH3, HTR1E, HTR1A, HTR2C	584	34	18811	5.68422643	0.933268033	0.090067912	0.086722887
GOTERM_MF_DIRECT	GO:0005237~inhibitory extracellular ligand-gated ion channel activity	4	0.630914826	0.004057253	GABRB2, GABRA1, GABRG3, GABRG2	584	11	18811	11.71295143	0.947953754	0.095149119	0.091615383
GOTERM_MF_DIRECT	GO:0005254~chloride channel activity	8	1.261829653	0.005010631	GABRB2, GABRA1, GLRA3, SLC17A7, GABRG3, CLCA4, GABRG2, ANO3	584	68	18811	3.789484287	0.974057827	0.113835267	0.109607547
GOTERM_MF_DIRECT	GO:0022851~GABA-gated chloride ion channel activity	4	0.630914826	0.006715265	GABRB2, GABRA1, GABRG3, GABRG2	584	13	18811	9.910958904	0.992541966	0.147939324	0.142445017
GOTERM_MF_DIRECT	GO:1990837~sequence-specific double-stranded DNA binding	29	4.574132492	0.008513615	FOXE1, FOXI1, SIX1, TBXT, MEOX1, CUX2, ZIC3, HES5, TFAP2C, SKOR2, GSX1, CDX2, GSX2, VAX1, POU2F3, PAX2, PAX1, FOSL1, LIN28B, HOXB9, TLX3, LHX1, FEV, ZNF713, LHX5, LMX1B, HOXB8, HOXB5, LHX8	584	556	18811	1.680050138	0.998002574	0.17383312	0.167377144
GOTERM_MF_DIRECT	GO:1904315~transmitter-gated ion channel activity involved in regulation of postsynaptic membrane potential	7	1.104100946	0.008929245	GABRB2, GABRA1, GLRA3, CHRNA2, HTR3B, GABRG3, GABRG2	584	58	18811	3.887488191	0.998527388	0.17383312	0.167377144
GOTERM_MF_DIRECT	GO:0031728~CCR3 chemokine receptor binding	3	0.47318612	0.009010555	CCL24, CCL11, CCL26	584	5	18811	19.32636986	0.998612656	0.17383312	0.167377144
GOTERM_MF_DIRECT	GO:0004994~somatostatin receptor activity	3	0.47318612	0.009010555	SSTR1, SSTR2, SSTR5	584	5	18811	19.32636986	0.998612656	0.17383312	0.167377144
GOTERM_MF_DIRECT	GO:0001618~virus receptor activity	8	1.261829653	0.009152557	CR1, GPR15, CD209, ANPEP, CLEC5A, MRC1, ITGB6, ICAM1	584	76	18811	3.390591204	0.998749918	0.17383312	0.167377144
GOTERM_MF_DIRECT	GO:0030246~carbohydrate binding	14	2.208201893	0.009325298	FCN1, LGALS7B, GALNT5, KLRC2, SIGLEC12, SELE, FCER2, CLEC4D, CD209, LGALS12, CLEC5A, KLRF2, CHI3L1, PLA2R1	584	199	18811	2.266073518	0.99889874	0.17383312	0.167377144
GOTERM_MF_DIRECT	GO:0017046~peptide hormone binding	6	0.94637224	0.011267546	MC4R, GLP1R, MC3R, VIPR2, PTH2R, INHBA	584	44	18811	4.392356787	0.999735589	0.204787651	0.197182058
GOTERM_MF_DIRECT	GO:0008528~G-protein coupled peptide receptor activity	6	0.94637224	0.012361302	GLP1R, VIPR2, PTH2R, LGR5, TSHR, MCHR2	584	45	18811	4.294748858	0.999881746	0.219186984	0.211046615
GOTERM_MF_DIRECT	GO:0005272~sodium channel activity	4	0.630914826	0.017082503	SCNN1G, ASIC5, SCNN1B, HCN1	584	18	18811	7.157914764	0.99999637	0.295689988	0.284708379
GOTERM_MF_DIRECT	GO:0004908~interleukin-1 receptor activity	3	0.47318612	0.018157816	IL1R1, IL1R2, IL18R1	584	7	18811	13.8045499	0.999998362	0.296287749	0.28528394
GOTERM_MF_DIRECT	GO:0016907~G-protein coupled acetylcholine receptor activity	3	0.47318612	0.018157816	CHRM2, CHRM1, HRH3	584	7	18811	13.8045499	0.999998362	0.296287749	0.28528394
GOTERM_MF_DIRECT	GO:0004175~endopeptidase activity	8	1.261829653	0.018339682	MMP13, MMP7, MME, FAP, MMP1, MMP3, PLG, MMP8	584	87	18811	2.961895764	0.999998568	0.296287749	0.28528394
GOTERM_MF_DIRECT	GO:0004890~GABA-A receptor activity	4	0.630914826	0.019827532	GABRB2, GABRA1, GABRG3, GABRG2	584	19	18811	6.781182408	0.999999525	0.310645009	0.299107986
GOTERM_MF_DIRECT	GO:0005179~hormone activity	9	1.41955836	0.020082965	EDN3, UCN2, LEP, CCK, IAPP, OSTN, PRL, INHBA, RETN	584	109	18811	2.659592183	0.999999607	0.310645009	0.299107986
GOTERM_MF_DIRECT	GO:0004983~neuropeptide Y receptor activity	3	0.47318612	0.023718366	PROKR2, PRLHR, GPR83	584	8	18811	12.07898116	0.999999974	0.359234422	0.345892841
GOTERM_MF_DIRECT	GO:0030280~structural constituent of epidermis	5	0.788643533	0.026873525	KRT80, KRT79, PI3, KRT75, KRT74	584	37	18811	4.352786005	0.999999997	0.390741047	0.376229344
GOTERM_MF_DIRECT	GO:0005267~potassium channel activity	5	0.788643533	0.026873525	FXYD4, KCNK9, KCNIP4, KCNN4, HCN1	584	37	18811	4.352786005	0.999999997	0.390741047	0.376229344
GOTERM_MF_DIRECT	GO:0005520~insulin-like growth factor binding	4	0.630914826	0.033087921	IGFBPL1, IGFBP3, IGFBP6, CCN1	584	23	18811	5.601846337	1	0.471665073	0.454147938
GOTERM_MF_DIRECT	GO:0032396~inhibitory MHC class I receptor activity	3	0.47318612	0.036591195	LILRA6, LILRB3, LILRB5	584	10	18811	9.663184932	1	0.50709565	0.488262662
GOTERM_MF_DIRECT	GO:0005104~fibroblast growth factor receptor binding	4	0.630914826	0.036968459	FGF17, FGF8, FGF3, FGF21	584	24	18811	5.368436073	1	0.50709565	0.488262662
GOTERM_MF_DIRECT	GO:0004867~serine-type endopeptidase inhibitor activity	8	1.261829653	0.041043609	SERPINB2, SPINK6, ITIH6, TFPI2, SPINK5, SERPINE1, COL6A3, PI3	584	103	18811	2.501795452	1	0.552568589	0.532046784
GOTERM_MF_DIRECT	GO:0008503~benzodiazepine receptor activity	3	0.47318612	0.04382096	GABRA1, GABRG3, GABRG2	584	11	18811	8.784713574	1	0.579233416	0.557721309
GOTERM_MF_DIRECT	GO:0001540~beta-amyloid binding	7	1.104100946	0.05071865	MARCO, CLSTN2, CACNA1B, IAPP, FPR2, FCGR2B, GRIN1	584	86	18811	2.621794361	1	0.634928874	0.611348297
GOTERM_MF_DIRECT	GO:0015280~ligand-gated sodium channel activity	3	0.47318612	0.051527928	SCNN1G, ASIC5, SCNN1B	584	12	18811	8.05265411	1	0.634928874	0.611348297
GOTERM_MF_DIRECT	GO:0051378~serotonin binding	3	0.47318612	0.051527928	HTR1E, HTR1A, HTR2C	584	12	18811	8.05265411	1	0.634928874	0.611348297
GOTERM_MF_DIRECT	GO:0016595~glutamate binding	3	0.47318612	0.051527928	GRM7, GAD2, GRIN1	584	12	18811	8.05265411	1	0.634928874	0.611348297
GOTERM_MF_DIRECT	GO:0030276~clathrin binding	5	0.788643533	0.053551806	SYT1, SYT10, ENTHD1, SYT8, SNAP91	584	46	18811	3.501153961	1	0.648869382	0.624771069
GOTERM_MF_DIRECT	GO:0070553~nicotinic acid receptor activity	2	0.315457413	0.06102607	HCAR2, HCAR3	584	2	18811	32.21061644	1	0.704221475	0.678067445
GOTERM_MF_DIRECT	GO:0004947~bradykinin receptor activity	2	0.315457413	0.06102607	BDKRB2, BDKRB1	584	2	18811	32.21061644	1	0.704221475	0.678067445
GOTERM_MF_DIRECT	GO:0016917~GABA receptor activity	2	0.315457413	0.06102607	GABRB2, GABRA1	584	2	18811	32.21061644	1	0.704221475	0.678067445
GOTERM_MF_DIRECT	GO:0005184~neuropeptide hormone activity	4	0.630914826	0.070151294	GRP, PNOC, CCK, CARTPT	584	31	18811	4.156208573	1	0.79687485	0.767279773
GOTERM_MF_DIRECT	GO:0005164~tumor necrosis factor receptor binding	4	0.630914826	0.075700761	TNFSF14, CD70, TNFSF4, TNFSF11	584	32	18811	4.026327055	1	0.846683901	0.815238969
GOTERM_MF_DIRECT	GO:0005149~interleukin-1 receptor binding	3	0.47318612	0.077156794	IL1RN, IL36B, IL36RN	584	15	18811	6.442123288	1	0.849893773	0.81832963
GOTERM_MF_DIRECT	GO:0005251~delayed rectifier potassium channel activity	4	0.630914826	0.081437369	KCNG4, KCNC2, KCNB2, KCNA4	584	33	18811	3.904317144	1	0.883656226	0.850838181
GOTERM_MF_DIRECT	GO:0008191~metalloendopeptidase inhibitor activity	3	0.47318612	0.086425978	SPOCK3, RARRES1, TIMP1	584	16	18811	6.039490582	1	0.923995379	0.889679182
GOTERM_MF_DIRECT	GO:0004980~melanocyte-stimulating hormone receptor activity	2	0.315457413	0.090130318	MC4R, MC3R	584	3	18811	21.47374429	1	0.936067732	0.901303181
GOTERM_MF_DIRECT	GO:0005152~interleukin-1 receptor antagonist activity	2	0.315457413	0.090130318	IL1RN, IL36RN	584	3	18811	21.47374429	1	0.936067732	0.901303181
GOTERM_MF_DIRECT	GO:0005005~transmembrane-ephrin receptor activity	3	0.47318612	0.096007472	EPHA7, EPHA6, EPHB1	584	17	18811	5.68422643	1	0.976389926	0.940127852
GOTERM_MF_DIRECT	GO:0000981~RNA polymerase II transcription factor activity, sequence-specific DNA binding	49	7.728706625	0.096698865	FOXE1, ZNF492, MYT1L, FOXI2, FOXI1, SIX1, MEOX1, ZNF728, ZIC3, ZNF723, ZNF560, ZNF98, TBR1, PAX2, PAX1, RFX8, HOXB9, ETV3L, ZNF713, ZNF679, LMX1B, HOXB8, ZNF676, HOXB5, TBXT, CUX2, NEUROD4, NKX2-1, NKX2-4, HES5, FOXB2, TFAP2C, SKOR2, GSX1, CDX2, VDR, GSX2, VAX1, POU2F3, ESR2, POU4F2, FOSL1, TLX3, LHX3, LHX1, FEV, LHX5, ZNF732, LHX8	584	1279	18811	1.234026744	1	0.976389926	0.940127852
